# Supplementary material for: Genome-Wide Egg Hunt: Unhiding Candidate Genes for Egg Component Traits in Layers of an F2 Resource Population
Source: Animals (Basel). 2025 Nov 24;15(23):3391. doi: 10.3390/ani15233391 (PMC12691444; doi:10.3390/ani15233391)
Supplement: Supplementary file 1 [file animals-15-03391-s001.zip › Supplementary Table S1.xlsx]

## Sheet: Table S1
Supplementary Table S1: SNPs and candidate genes associated with the weight of main egg components in F2 resource population hens at different egg lay periods
Chromosome	SNPs	Location	p-value	Trait	Genes (at SNP)	Genes (near SNP, ± 0.2 Mb)
1	Gga_rs13851675	36448693	5.99e-07	YW1	-	TSPAN8, LGR5, ZFC3H1, TMEM19, RAB21, TBC1D15, TPH2
1	GGaluGA013686	38867619	7.45e-07	YW1	NAV3	-
1	GGaluGA015070	45100910	2.189e-07	TAW1	-	MRPL42, SOCS2, CRADD, CEP83, TMCC3, SNAPC3
1	Gga_rs13864397	49319183	5.872e-07	TAW1	TCF20	LUC7L2, GBE, U12, POLDIP3, RRP7A, SERHL, SOCS1L, gga-mir-1581, TCF2, CYP2D6, NDUFA6, SMDT1, PHETA2, NAGA, WBP2NL, SEPTIN3, CENPM, TNFRSF13C, SREBF2, gga-mir-33-1, CCDC134
1	Gga_rs13887893	78453815	2.175e-08	TAW1	-	FAM131B, CLCN1, CASP2, RAP1GAP1, GSTK1
1	GGaluGA027718	81333080	1.527e-07	TAW1	CHD1L	SLC22A15, NHLH2, CASQ2, VANGL1, CHD1L, TMEM39A, B4GALT4, B3GAT1L
1	Gga_rs13918079	108234576	7.95e-07	YW1	HLCS	CLDN14, SIM2, HLCS, RIPPLY3, TTC3, VPS26C
1	Gga_rs15376662	108808864	4.93e-07	YW1	-	KCNJ6, KCNJ15, ERG
1	Gga_rs15376754	108852930	5.01e-07	YW1	KCNJ15	KCNJ6, KCNJ15, ERG
1	Gga_rs15377030	108998293	1.93e-07	YW1	ERG	KCNJ15, ERG, ETS2
1	Gga_rs13918891	109148504	1.19e-07	YW1	-	ERG, ETS2, PSMG1, BRWD1, HMGN1, WRB, LCA5L
1	GGaluGA036881	109468886	4.83e-07	YW1	-	PSMG1, BRWD1, HMGN1, WRB, LCA5L, B3GALT5, IGSF5, PCP4, DSCAM
1	Gga_rs15379151	109833523	8.3e-07	YW1	DSCAM	DSCAM
1	GGaluGA038925	114366975	7.91e-08	YW1	SYTL5	OTC, RPGR, SRPX, SYTL5, DYNLT3, CYBB, XK, LANCL3
1	GGaluGA038927	114379202	3.05e-07	TAW1	SYTL5	OTC, RPGR, SRPX, SYTL5, DYNLT3, CYBB, XK, LANCL3
1	Gga_rs14880549	121528385	6.84e-07	ESW1	SH3KBP1	MAP7D2, BCLAF3, SH3KBP1, MAP3K15, PDHA2
1	Gga_rs13935651	127305246	2.652e-07	TAW1	-	ANOS1, gga-mir-7448, PNPLA4
1	Gga_rs13935717	127398262	2.652e-07	TAW1	-	gga-mir-7448, PNPLA4
1	Gga_rs14885160	128438273	2.17e-07	YW1	-	NLGN4Y, gga-mir-1397
1	Gga_rs13937382	130247743	1.704e-07	TAW1	-	ZBED1, ASMT, AKAP17A, P2RY8, ASMTL
1	Gga_rs13939653	132426482	5.52e-07	YW1	GABRG3	GABRG3, gga-mir-1805, GABRA5
1	Gga_rs13939653	132426482	3.982e-08	TAW1	GABRG3	GABRG3, gga-mir-185, GABRA5
1	Gga_rs15424427	132514348	6.671e-08	TAW1	GABRG3	GABRG3, gga-mir-185, GABRA5
1	Gga_rs13939851	132586957	1.281e-07	TAW1	GABRA5	GABRG3, GABRA5, GABRB3
1	Gga_rs15447553	143157367	9.036e-08	TAW1	-	-
1	Gga_rs13949788	143221035	9.036e-08	TAW1	-	-
1	GGaluGA048274	144201646	9.036e-08	TAW1	ERCC5	SLC1A2, ERCC5, BIVM, POGLUT2, TEX3, METTL21C, TPP2
1	Gga_rs13978011	175956011	3.981e-07	TAW1	FRY	PDS5B, BRCA2, ZAR1L, FRY
1	Gga_rs13978064	175971650	3.131e-07	TAW1	FRY	PDS5B, BRCA2, ZAR1L, FRY
1	GGaluGA064825	195949246	7.942e-09	ESW1	CHRDL2	PGM2L1, KCNE3, LIPT2, POLD3, CHRDL2, RNF169, SPCS2, NEU3, P4HA3, PPME1, UCP3, DNAJB13, PAAF1, COA4, MRPL48
2	Gga_rs14142465	15064464	6.758e-07	TAW1	-	JCAD, MTPAP, MAP3K8
2	Gga_rs14159500	31129092	1.616e-07	TAW1	GPNMB	FAM126A, KLHL7, NUP42, GPNMB, MALSU1, IGF2BP3, TRA2A, CCDC126, FAM221A
2	Gga_rs14195921	64214335	5.865e-07	TAW1	-	SLC35B3, BLOC1S5, TXNDC5, gga-mir-6571, BMP6
2	Gga_rs15067852	17021308	8.355e-07	TAW1	KIAA1217	ARHGAP21, KIAA1217
2	GGaluGA152058	66903755	3.901e-09	TAW1	-	FOXF2, FOXC1, GMDS
2	Gga_rs16039187	75161220	6.058e-08	TAW1	-	BASP1
2	Gga_rs14207912	78604075	3.14e-08	TAW1	-	CCT5, ATPSCKMT, SNORD123, SEMA5A
2	Gga_rs16045193	79617613	6.685e-07	TAW1	-	ADCY2, gga-mir-6562, PAPD7, SRD5A1, NSUN2
2	Gga_rs16044774	79331283	2.435e-07	TAW1	ADCY2	MTRR, FASTKD3, C5orf49, ADCY2
2	Gga_rs14208874	79812019	3.14e-08	TAW1	-	PAPD7, SRD5A1, NSUN2, UBE2QL1, MED1, C7orf57, UPP1
2	Gga_rs14209534	80430493	1.167e-07	TAW1	-	VWC2, ZPBP, SPATA48
2	Gga_rs15120381	81125132	3.14e-08	TAW1	COBL	GRB1, COBL
2	Gga_rs14211379	83521305	3.14e-08	TAW1	RPRD1A	FHOD3, RPRD1A, C18orf21, gga-mir-187
2	Gga_rs15143320	112258823	1.7e-07	ТАW2	TOX	SDCBP, NSMAF, TOX
3	Gga_rs14319300	6614604	3.273e-08	TAW1	-	-
3	Gga_rs14318248	7635553	3.578e-07	TAW1	-	NRXN1
3	GGaluGA205936	8756027	9.403e-08	TAW1	-	LCLAT1, LBH, YPEL5
3	GGaluGA212442	23855728	8.8e-07	ESW1	-	EML4, COX7A2L, KCNG3, MTA3
3	Gga_rs16263972	44890187	9.194e-07	TAW1	-	PRKN
3	Gga_rs14353874	46631524	2.117e-07	TAW1	-	EPM2A, FBXO3, SHPRH, GRM1
4	GGaluGA001446	11726297	5.098e-08	TAW1	ARHGEF9	gga-mir-179, MTMR8, ASB12, AMER1, ARHGEF9
4	GGaluGA247641	15508533	5.03e-07	TAW1	TENM1	TENM1, SH2D1A, gga-mir-6679, STAG2, BIRC8, THOC2
4	GGaluGA253395	34793976	3.161e-07	TAW1	-	RCHY1, BTC, GSR, PPP2CB, PURG, WRN, GTF2E2, SMIM18, RBPMS, DCTN6, gga-mir-6591, MRPL1, CNOT6L, CXCL13, CXCL13L2, CXCL13L3
4	GGaluGA254530	38218696	2.632e-07	TAW1	-	PAPSS1, GIMD1, AIMP1
4	Gga_rs16401053	45862412	1.042e-08	TAW1	PTPN13	MEPE, DMP1, SPARCL1, NUDT9, KLHL8, AFF1, PTPN13, MAPK1, ARHGAP24
4	Gga_rs16421074	59591989	4.665e-08	TAW1	-	RAP1GDS1, TSPAN5
5	GGaluGA277144	16833320	3.008e-07	TAW1	CPT1A	LRP5, PPP6R3, GAL, TESMIN, CPT1A, FADS2, RAB3IL1, BEST1, FTH1
5	Gga_rs16473444	17852560	4.518e-07	TAW1	-	CCND1, ORAOV1, FGF19, FGF4, FGF3, ANO1
5	GGaluGA278576	22009343	5.26e-07	YW1	EXT2	HSD17B12, ALKBH3, C5H11ORF96, EXT2, ALX4
5	Gga_rs14555060	56996823	8.981e-07	TAW1	MDGA2	MDGA2
6	GGaluGA297465	10499967	4.7e-07	YW1	A1CF	ATAD1, PAPSS2, MINPP1, SGMS1, A1CF
6	Gga_rs16546266	16277262	2.41e-07	YW1	VCL	ADK, AP3M1, VCL, PLAU, CAMK2G
6	Gga_rs14576710	16283091	2.15e-07	YW1	VCL	ADK, AP3M1, VCL, PLAU, CAMK2G
6	GGaluGA301379	22743144	1.41e-08	YW1	ADGRA1	ADGRA1
7	Gga_rs15840701	10342980	8.222e-07	TAW1	PLCL1	ANKRD44, SF3B1, COQ1B, gga-mir-163, HSPD1, HSPE1, MOB4, RFTN2, PLCL1
7	GGaluGA321845	12984910	2.75e-07	TAW1	PARD3B	PARD3B
7	GGaluGA321212	35355921	5.47e-08	YW1	CACNB4	RIF1, ARL5A, CACNB4, STAM2, FMNL2, PRPF40A
8	Gga_rs15902898	6417854	8.953e-07	ТАW2	CEP350	XPR1, ACBD6, LHX4, QSOX1, CEP35, TOR1AIP2, FAM163A, TDRD5, NPHS2, SOAT1, ABL2
8	Gga_rs13682561	22815645	8.612e-07	TAW1	-	TRABD2B, SLC5A9, SPATA6
8	GGaluGA332215	27289445	2.335e-07	TAW1	-	NFIA
8	GGaluGA332518	28010983	6.89e-07	TAW1	-	KANK4, USP1, DOCK7, ANGPTL3, ATG4C, FOXD3, ALG6, ITGB3BP, EFCAB7
8	Gga_rs14656801	28032630	6.89e-07	TAW1	-	USP1, DOCK7, ANGPTL3, ATG4C, FOXD3, ALG6, ITGB3BP, EFCAB7, PGM1
8	GGaluGA332547	28088678	6.89e-07	TAW1	-	DOCK7, ANGPTL3, ATG4C, FOXD3, ALG6, ITGB3BP, EFCAB7, PGM1
9	Gga_rs15943908	1533620	5.083e-08	TAW1	-	INPP5D, ATG16L1, SAG, DGKD, PROC, IWS1, MYO7B, LIMS2, SFT2D3, POLR2D, SAP13, UGGT1
9	Gga_rs14659496	1750207	2.271e-07	TAW1	HS6ST1	LIMS2, SFT2D3, POLR2D, SAP13, UGGT1, HS6ST1
9	Gga_rs14680248	20632509	4.36e-07	YW1	-	MECOM, gga-mir-551, GOLIM4, SERPINI1, PDCD10
9	Gga_rs14680477	20846101	9.363e-07	TAW1	-	GOLIM4, SERPINI1, PDCD10
9	Gga_rs14680477	20846101	9.16e-07	YW1	-	GOLIM4, SERPINI1, PDCD10
10	GGaluGA071483	16007007	5.87e-07	YW1	-	-
10	Gga_rs14012023	17677809	9.01e-07	YW1	ADAMTS17	MEF2A, gga-mir-1737, LYSMD4, ADAMTS17, CERS3, LINS1, ASB7, ALDH1A3
10	Gga_rs14952507	17878734	5.6e-07	YW1	ALDH1A3	ADAMTS17, CERS3, LINS1, ASB7, ALDH1A3, LRRK1, CHSY1, SELENOS, SNRPA1, PCSK6
10	Gga_rs14952510	17878899	5.6e-07	YW1	ALDH1A3	ADAMTS17, CERS3, LINS1, ASB7, ALDH1A3, LRRK1, CHSY1, SELENOS, SNRPA1, PCSK6
10	GGaluGA072046	17898445	1.48e-07	YW1	ALDH1A3	ADAMTS17, CERS3, LINS1, ASB7, ALDH1A3, LRRK1, CHSY1, SELENOS, SNRPA1, PCSK6
10	Gga_rs10730304	17910258	3.35e-07	YW1	ALDH1A3	ADAMTS17, CERS3, LINS1, ASB7, ALDH1A3, LRRK1, CHSY1, SELENOS, SNRPA1, PCSK6
11	Gga_rs15601378	1592394	9.87e-07	YW1	HYDIN	CNOT1, SNORA50A, SLC38A7, GOT2, CALB2, CMTR2, HYDIN, VAC14, MTSS2, SF3B3, COG4, ST3GAL2, PDPR, GLG1
11	Gga_rs14018273	1614369	9.43e-07	YW1	HYDIN	CNOT1, SNORA50A, SLC38A7, GOT2, CALB2, CMTR2, HYDIN, VAC14, MTSS2, SF3B3, COG4, ST3GAL2, PDPR, GLG1
11	GGaluGA074476	1626527	1.85e-07	YW1	HYDIN	CNOT1, SNORA50A, SLC38A7, GOT2, CALB2, CMTR2, HYDIN, VAC14, MTSS2, SF3B3, COG4, ST3GAL2, PDPR, GLG1
11	GGaluGA078178	13818690	5.118e-07	TAW1	ADAMTS18	ADAMTS18, NUDT7, VAT1L
12	Gga_rs14034433	5165421	2.666e-07	TAW1	TIMP4	VGLL4, TAMM41, TIMP4, PPARG, TSEN2, MKRN2OS, MKRN2, RAF1
12	Gga_rs15637974	5176426	8.117e-08	TAW1	TIMP4	VGLL4, TAMM41, TIMP4, PPARG, TSEN2, MKRN2OS, MKRN2, RAF1
12	Gga_rs14977051	8870169	1.006e-07	TAW1	ARHGEF3	ERC2, CCDC66, TASOR, ARHGEF3, IL17RD, HESX1, APPL1, ASB14, DNAH12
12	Gga_rs14038835	8977992	2.219e-07	TAW1	-	CCDC66, TASOR, ARHGEF3, IL17RD, HESX1, APPL1, ASB14, DNAH12, PDE12, ARF4, DENND6A, SLMAP
12	Gga_rs15648141	9054421	4.298e-07	TAW1	DNAH12	ARHGEF3, IL17RD, HESX1, APPL1, ASB14, DNAH12, PDE12, ARF4, DENND6A, SLMAP, gga-mir-1783
12	Gga_rs15649888	9700059	2.581e-08	TAW1	-	COPG1, HMCES, H1-1, RAB7A, RPN1, GATA2, EEFSEC, gga-mir-1572
12	GGaluGA086259	12528570	6.537e-07	TAW1	-	CFAP2DC, FHIT
12	GGaluGA086901	13943352	4.403e-09	TAW1	THOC7	SYP, SNTN, THOC7, ATXN7, PSMD6, PRICKLE2, ADAMTS9
12	GGaluGA087181	14524086	1.773e-08	TAW1	-	MAGI1
14	Gga_rs14070436	2557948	7.705e-08	TAW1	SUN1	PDGFA, PRKAR1B, SUN1, GET4, COX19, CYP2AC7, CYP2W1, C7orf5, GPR146, GPER1
14	Gga_rs15721673	2945670	4.649e-08	TAW1	-	C7orf5, GPER1, ZFAND2A, MICALL2, INTS1, MAFK, TMEM184A, PSMG3, ELFN1
14	GGaluGA099749	3086172	7.24e-07	TAW1	-	MICALL2, INTS1, MAFK, TMEM184A, PSMG3, ELFN1, MAD1L1
14	Gga_rs14071208	3418305	1.263e-08	TAW1	MAD1L1	MAD1L1, MRM2, NUDT1, SNX8, EIF3B, CHST12, GRIFIN
14	Gga_rs14075088	6988128	2.132e-07	TAW1	ARHGAP17	RAB26, TRAF7, MLST8, BRICD5, PGP, E4F1, ZDHHC4, GRID2IP, SLC5A11, ARHGAP17, LCMT1, AQP8, PRKCB, gga-mir-1615, CACNG3, RBBP6
14	Gga_rs15011059	9820708	3.905e-07	TAW1	-	GRIN2A
14	GGaluGA103730	10678163	1.008e-08	TAW1	-	ABAT, METTL22, TMEM114
14	GGaluGA103830	11168576	8.01e-07	TAW1	-	RBFOX1
14	GGaluGA103839	11205011	8.01e-07	TAW1	-	RBFOX1
15	Gga_rs15775102	7576697	3.453e-07	TAW1	-	MYO18B, SEZ6L, ASPHD2, HPS4, SRRD, TFIP11, TPST2, CRYBA4, CRYBB1
16	GGaluGA000990	2609871	2.049e-07	TAW1	C4	TRIM7.2, IL4I1, KIFC1, BLEC3, ZNF692, BZFP1, TRIM7.1, HEP21, TRIM27.2, TRIM39.2, TRIM39.1, TRIM27.1, TRIM41, GNB2L1, BG1, BLEC2, BLEC1, BLB1, BF1, TAPBP, BLB2, BRD2, DMA, DMB1, DMB2, TAP1, BF2, C4, CenpA, CYP21A1, LTB4R, CD1B, CD1C, FLOT1, TUBB, PFDN6
17	Gga_rs15807489	1268972	2.124e-07	TAW1	NOXA1	EXD3, NOXA1, ENTPD8, NDOR1, TMEM23, RNF224, RNF28, GRIN1, ZNF618
17	Gga_rs14104044	1829481	9.716e-08	TAW1	WDR31	RGS3, POLE3, ALAD, BSPRY, WDR31, PRPF4, CDC26, SLC31A1, FKBP15, LRSAM1, RPL12, ZMYND19, DPH7, MRPL41, PNPLA7
17	Gga_rs14098990	7705280	4.153e-08	TAW1	-	WDR5B, RXRA, COL5A1, OLFM1
17	GGaluGA117224	9048332	6.447e-07	ESW1	MRRFP1	DAB2IP, NDUFA8, LHX6, RBM18, MRRFP1, PTGS1, PDCL, RC3H2, SNORD9, gga-mir-175, ZBTB6, ZBTB26, RABGAP1, GPR21, STRBP
17	Gga_rs15790536	9083300	4.42e-07	YW1	RC3H2	DAB2IP, NDUFA8, LHX6, RBM18, MRRFP1, PTGS1, PDCL, RC3H2, SNORD90, gga-mir-1705, ZBTB6, ZBTB26, RABGAP1, GPR21, STRBP, CRB2
18	Gga_rs13507599	4624062	6.123e-07	TAW1	MRPL38	UBE2O, SPHK1, PRPSAP1, UBALD2, RNF157, FOXJ1, EXOC7, GALR2, SRP68, CDK3, TEN1, ACOX1, FBF1, MRPL38, WBP2, UNC13D, UNK, H3F3B, GALK1, SAP3BP, RECQL5, SMIM5
20	GGaluGA176153	2850528	8.99e-07	YW1	PTPRT	ACSS2, SOGA1, PTPRT
20	GGaluGA179220	8626054	5.64e-07	TAW1	-	DIDO1, GID8, SLC17A9, gga-mir-6567, BHLHE23, gga-mir-1746, gga-mir-124a-2, YTHDF1, BIRC7, NKAIN4, ARFGAP1, COL2A1
21	Gga_rs15180242	519786	9.73e-08	YW1	-	DNAJC11, PHF13, KLHL21, ZBTB48, NOL9, PLEKHG5, TNFRSF25, HES2, ACOT7, GPR153, ICMT, RNF207, RPL22, CHD5, KCNAB2, NPHP4
21	GGaluGA182177	798189	7.49e-08	YW1	-	PLEKHG5, TNFRSF25, HES2, ACOT7, GPR153, ICMT, RNF207, RPL22, CHD5, KCNAB2, NPHP4, AJAP1, C1orf174, DFFB, CEP104, LRRC47, TP73, WRAP73, TPRG1L
25	Gga_rs16734879	2683582	5.249e-08	TAW1	-	KIRREL1, SLAMF8, ETV3, ETV3L, ARHGEF11, LRRC71, NTRK1, INSRR, PRCC, HDGF, MRPL24, METTL25B, ISG2L2, CRABP2, BCAN, HAPLN2, RHBG, gga-mir-9-4, MEF2D, gga-mir-12251, PIAS3, gga-mir-6662, TPM3, gga-mir-19b
25	Gga_rs15997968	3122725	5.249e-08	TAW1	-	ATP8B2, IL6R, SHE, UBE2Q1, CHRNB2, ADAR, KCNN3, PMVK, PBXIP1, PYGO2, SHC1, CKS1B, FLAD1, EDMTFH, EDBETA, EDYM1, EDQM3, EDCH3, EDCH2, EDMPN2, KRTAP1-4, EDSC, MHM2, S1A12, S1A6, S1A4, S1A16
25	Gga_rs14735840	3134099	1.851e-07	TAW1	-	SHE, UBE2Q1, CHRNB2, ADAR, KCNN3, PMVK, PBXIP1, PYGO2, SHC1, CKS1B, FLAD1, EDMTFH, EDBETA, EDYM1, EDQM3, EDCH3, EDCH2, EDMPN2, KRTAP1-4, EDSC, MHM2, S1A12, S1A6, S1A4, S1A16, S1A13, S1A1
27	Gga_rs13620180	4439464	9.971e-09	TAW1	-	ASIC2
27	GGaluGA199313	4830147	4.312e-07	TAW1	-	CRHR1, ITGB3, METTL2B, TLK2, MRC2, TANC2
27	Gga_rs16075529	6608573	7.549e-07	TAW1	NPEPPS	SKAP1, SNX11, CBX1, NFE2L1, CDK5RAP3, PRR15L, PNPO, SP2, SP6, SCRN2, MRPL1, OSBPL7, TBX21, KPNB1, NPEPPS, MRPL45, SOCS7, SRCIN1, gga-mir-6663, MLLT6, gga-mir-1735
