# Supplementary material for: Genome-Wide Egg Hunt: Unhiding Candidate Genes for Egg Component Traits in Layers of an F2 Resource Population
Source: Animals (Basel). 2025 Nov 24;15(23):3391. doi: 10.3390/ani15233391 (PMC12691444; doi:10.3390/ani15233391)
Supplement: Supplementary file 1 [file animals-15-03391-s001.zip › Supplementary Table S2.xlsx]

## Sheet: Gene_Table_S2
Supplementary Table S2: Gene ontology (GO) term enrichment analysis at the positions of the determined SNPs in F2 chickens of the resource population
Chromosome	Gene start (bp)	Gene end (bp)	Gene name	GO term accession	GO term name	GO domain	Gene type	Gene description	Strand
11	13794910	13862852	ADAMTS18	GO:0001654	eye development	Biological Process	protein_coding	ADAM metallopeptidase with thrombospondin type 1 motif 18 [Source:NCBI gene;Acc:100858277]	-1
	13794910	13862852	ADAMTS18	GO:0006508	proteolysis	Biological Process	protein_coding	ADAM metallopeptidase with thrombospondin type 1 motif 18 [Source:NCBI gene;Acc:100858277]	-1
	13794910	13862852	ADAMTS18	GO:0030198	extracellular matrix organization	Biological Process	protein_coding	ADAM metallopeptidase with thrombospondin type 1 motif 18 [Source:NCBI gene;Acc:100858277]	-1
	13794910	13862852	ADAMTS18	GO:0090331	negative regulation of platelet aggregation	Biological Process	protein_coding	ADAM metallopeptidase with thrombospondin type 1 motif 18 [Source:NCBI gene;Acc:100858277]	-1
	13794910	13862852	ADAMTS18	GO:0005576	extracellular region	Cellular Component	protein_coding	ADAM metallopeptidase with thrombospondin type 1 motif 18 [Source:NCBI gene;Acc:100858277]	-1
	13794910	13862852	ADAMTS18	GO:0031012	extracellular matrix	Cellular Component	protein_coding	ADAM metallopeptidase with thrombospondin type 1 motif 18 [Source:NCBI gene;Acc:100858277]	-1
	13794910	13862852	ADAMTS18	GO:0004222	metalloendopeptidase activity	Molecular Function	protein_coding	ADAM metallopeptidase with thrombospondin type 1 motif 18 [Source:NCBI gene;Acc:100858277]	-1
	13794910	13862852	ADAMTS18	GO:0046872	metal ion binding	Molecular Function	protein_coding	ADAM metallopeptidase with thrombospondin type 1 motif 18 [Source:NCBI gene;Acc:100858277]	-1
6	10482683	10502453	A1CF	GO:0010609	mRNA localization resulting in post-transcriptional regulation of gene expression	Biological Process	protein_coding	APOBEC1 complementation factor [Source:NCBI gene;Acc:423680]	-1
	10482683	10502453	A1CF	GO:0016554	cytidine to uridine editing	Biological Process	protein_coding	APOBEC1 complementation factor [Source:NCBI gene;Acc:423680]	-1
	10482683	10502453	A1CF	GO:0016556	mRNA modification	Biological Process	protein_coding	APOBEC1 complementation factor [Source:NCBI gene;Acc:423680]	-1
	10482683	10502453	A1CF	GO:0050821	protein stabilization	Biological Process	protein_coding	APOBEC1 complementation factor [Source:NCBI gene;Acc:423680]	-1
	10482683	10502453	A1CF	GO:2000623	negative regulation of nuclear-transcribed mRNA catabolic process	Biological Process	protein_coding	APOBEC1 complementation factor [Source:NCBI gene;Acc:423680]	-1
	10482683	10502453	A1CF	GO:0005634	nucleus	Cellular Component	protein_coding	APOBEC1 complementation factor [Source:NCBI gene;Acc:423680]	-1
	10482683	10502453	A1CF	GO:0005654	nucleoplasm	Cellular Component	protein_coding	APOBEC1 complementation factor [Source:NCBI gene;Acc:423680]	-1
	10482683	10502453	A1CF	GO:0005737	cytoplasm	Cellular Component	protein_coding	APOBEC1 complementation factor [Source:NCBI gene;Acc:423680]	-1
	10482683	10502453	A1CF	GO:0030895	apolipoprotein B mRNA editing enzyme complex	Cellular Component	protein_coding	APOBEC1 complementation factor [Source:NCBI gene;Acc:423680]	-1
	10482683	10502453	A1CF	GO:0003727	single-stranded RNA binding	Molecular Function	protein_coding	APOBEC1 complementation factor [Source:NCBI gene;Acc:423680]	-1
	10482683	10502453	A1CF	GO:0003729	mRNA binding	Molecular Function	protein_coding	APOBEC1 complementation factor [Source:NCBI gene;Acc:423680]	-1
	10482683	10502453	A1CF	GO:0140767	enzyme-substrate adaptor activity	Molecular Function	protein_coding	APOBEC1 complementation factor [Source:NCBI gene;Acc:423680]	-1
7	4967431	4976701	COPS8	GO:0000338	protein deneddylation	Biological Process	protein_coding	COP9 signalosome subunit 8 [Source:NCBI gene;Acc:424020]	-1
	4967431	4976701	COPS8	GO:0008285	negative regulation of cell population proliferation	Biological Process	protein_coding	COP9 signalosome subunit 8 [Source:NCBI gene;Acc:424020]	-1
	4967431	4976701	COPS8	GO:0010387	COP9 signalosome assembly	Biological Process	protein_coding	COP9 signalosome subunit 8 [Source:NCBI gene;Acc:424020]	-1
	4967431	4976701	COPS8	GO:0005654	nucleoplasm	Cellular Component	protein_coding	COP9 signalosome subunit 8 [Source:NCBI gene;Acc:424020]	-1
	4967431	4976701	COPS8	GO:0005829	cytosol	Cellular Component	protein_coding	COP9 signalosome subunit 8 [Source:NCBI gene;Acc:424020]	-1
	4967431	4976701	COPS8	GO:0008180	COP9 signalosome	Cellular Component	protein_coding	COP9 signalosome subunit 8 [Source:NCBI gene;Acc:424020]	-1
	4967431	4976701	COPS8	GO:0048471	perinuclear region of cytoplasm	Cellular Component	protein_coding	COP9 signalosome subunit 8 [Source:NCBI gene;Acc:424020]	-1
18	2594690	2691529	COX10	GO:0000266	mitochondrial fission	Biological Process	protein_coding	COX10, heme A:farnesyltransferase cytochrome c oxidase assembly factor [Source:NCBI gene;Acc:417329]	-1
	2594690	2691529	COX10	GO:0002521	leukocyte differentiation	Biological Process	protein_coding	COX10, heme A:farnesyltransferase cytochrome c oxidase assembly factor [Source:NCBI gene;Acc:417329]	-1
	2594690	2691529	COX10	GO:0006783	heme biosynthetic process	Biological Process	protein_coding	COX10, heme A:farnesyltransferase cytochrome c oxidase assembly factor [Source:NCBI gene;Acc:417329]	-1
	2594690	2691529	COX10	GO:0006784	heme A biosynthetic process	Biological Process	protein_coding	COX10, heme A:farnesyltransferase cytochrome c oxidase assembly factor [Source:NCBI gene;Acc:417329]	-1
	2594690	2691529	COX10	GO:0008535	respiratory chain complex IV assembly	Biological Process	protein_coding	COX10, heme A:farnesyltransferase cytochrome c oxidase assembly factor [Source:NCBI gene;Acc:417329]	-1
	2594690	2691529	COX10	GO:0009060	aerobic respiration	Biological Process	protein_coding	COX10, heme A:farnesyltransferase cytochrome c oxidase assembly factor [Source:NCBI gene;Acc:417329]	-1
	2594690	2691529	COX10	GO:0035264	multicellular organism growth	Biological Process	protein_coding	COX10, heme A:farnesyltransferase cytochrome c oxidase assembly factor [Source:NCBI gene;Acc:417329]	-1
	2594690	2691529	COX10	GO:0048034	heme O biosynthetic process	Biological Process	protein_coding	COX10, heme A:farnesyltransferase cytochrome c oxidase assembly factor [Source:NCBI gene;Acc:417329]	-1
	2594690	2691529	COX10	GO:0055070	copper ion homeostasis	Biological Process	protein_coding	COX10, heme A:farnesyltransferase cytochrome c oxidase assembly factor [Source:NCBI gene;Acc:417329]	-1
	2594690	2691529	COX10	GO:0005730	nucleolus	Cellular Component	protein_coding	COX10, heme A:farnesyltransferase cytochrome c oxidase assembly factor [Source:NCBI gene;Acc:417329]	-1
	2594690	2691529	COX10	GO:0005739	mitochondrion	Cellular Component	protein_coding	COX10, heme A:farnesyltransferase cytochrome c oxidase assembly factor [Source:NCBI gene;Acc:417329]	-1
	2594690	2691529	COX10	GO:0005759	mitochondrial matrix	Cellular Component	protein_coding	COX10, heme A:farnesyltransferase cytochrome c oxidase assembly factor [Source:NCBI gene;Acc:417329]	-1
	2594690	2691529	COX10	GO:0005829	cytosol	Cellular Component	protein_coding	COX10, heme A:farnesyltransferase cytochrome c oxidase assembly factor [Source:NCBI gene;Acc:417329]	-1
	2594690	2691529	COX10	GO:0031966	mitochondrial membrane	Cellular Component	protein_coding	COX10, heme A:farnesyltransferase cytochrome c oxidase assembly factor [Source:NCBI gene;Acc:417329]	-1
	2594690	2691529	COX10	GO:0070069	cytochrome complex	Cellular Component	protein_coding	COX10, heme A:farnesyltransferase cytochrome c oxidase assembly factor [Source:NCBI gene;Acc:417329]	-1
	2594690	2691529	COX10	GO:0004311	geranylgeranyl diphosphate synthase activity	Molecular Function	protein_coding	COX10, heme A:farnesyltransferase cytochrome c oxidase assembly factor [Source:NCBI gene;Acc:417329]	-1
	2594690	2691529	COX10	GO:0008495	protoheme IX farnesyltransferase activity	Molecular Function	protein_coding	COX10, heme A:farnesyltransferase cytochrome c oxidase assembly factor [Source:NCBI gene;Acc:417329]	-1
23	4766719	4994805	CSMD2	GO:0097107	postsynaptic density assembly	Biological Process	protein_coding	CUB and Sushi multiple domains 2 [Source:NCBI gene;Acc:419640]	1
	4766719	4994805	CSMD2	GO:0099562	maintenance of postsynaptic density structure	Biological Process	protein_coding	CUB and Sushi multiple domains 2 [Source:NCBI gene;Acc:419640]	1
	4766719	4994805	CSMD2	GO:0098839	postsynaptic density membrane	Cellular Component	protein_coding	CUB and Sushi multiple domains 2 [Source:NCBI gene;Acc:419640]	1
	4766719	4994805	CSMD2	GO:0098978	glutamatergic synapse	Cellular Component	protein_coding	CUB and Sushi multiple domains 2 [Source:NCBI gene;Acc:419640]	1
4	11685188	11872215	ARHGEF9	GO:0005737	cytoplasm	Cellular Component	protein_coding	Cdc42 guanine nucleotide exchange factor 9 [Source:NCBI gene;Acc:422315]	1
	11685188	11872215	ARHGEF9	GO:0014069	postsynaptic density	Cellular Component	protein_coding	Cdc42 guanine nucleotide exchange factor 9 [Source:NCBI gene;Acc:422315]	1
	11685188	11872215	ARHGEF9	GO:0005085	guanyl-nucleotide exchange factor activity	Molecular Function	protein_coding	Cdc42 guanine nucleotide exchange factor 9 [Source:NCBI gene;Acc:422315]	1
	11685188	11872215	ARHGEF9	GO:0005515	protein binding	Molecular Function	protein_coding	Cdc42 guanine nucleotide exchange factor 9 [Source:NCBI gene;Acc:422315]	1
18	6885268	6892792	DDX5	GO:0000122	negative regulation of transcription by RNA polymerase II	Biological Process	protein_coding	DEAD-box helicase 5 [Source:NCBI gene;Acc:395629]	-1
	6885268	6892792	DDX5	GO:0000380	alternative mRNA splicing	Biological Process	protein_coding	DEAD-box helicase 5 [Source:NCBI gene;Acc:395629]	-1
	6885268	6892792	DDX5	GO:0000381	regulation of alternative mRNA splicing	Biological Process	protein_coding	DEAD-box helicase 5 [Source:NCBI gene;Acc:395629]	-1
	6885268	6892792	DDX5	GO:0000956	nuclear-transcribed mRNA catabolic process	Biological Process	protein_coding	DEAD-box helicase 5 [Source:NCBI gene;Acc:395629]	-1
	6885268	6892792	DDX5	GO:0001837	epithelial to mesenchymal transition	Biological Process	protein_coding	DEAD-box helicase 5 [Source:NCBI gene;Acc:395629]	-1
	6885268	6892792	DDX5	GO:0006397	mRNA processing	Biological Process	protein_coding	DEAD-box helicase 5 [Source:NCBI gene;Acc:395629]	-1
	6885268	6892792	DDX5	GO:0008380	RNA splicing	Biological Process	protein_coding	DEAD-box helicase 5 [Source:NCBI gene;Acc:395629]	-1
	6885268	6892792	DDX5	GO:0009299	mRNA transcription	Biological Process	protein_coding	DEAD-box helicase 5 [Source:NCBI gene;Acc:395629]	-1
	6885268	6892792	DDX5	GO:0030509	BMP signaling pathway	Biological Process	protein_coding	DEAD-box helicase 5 [Source:NCBI gene;Acc:395629]	-1
	6885268	6892792	DDX5	GO:0030520	estrogen receptor signaling pathway	Biological Process	protein_coding	DEAD-box helicase 5 [Source:NCBI gene;Acc:395629]	-1
	6885268	6892792	DDX5	GO:0030521	androgen receptor signaling pathway	Biological Process	protein_coding	DEAD-box helicase 5 [Source:NCBI gene;Acc:395629]	-1
	6885268	6892792	DDX5	GO:0031053	primary miRNA processing	Biological Process	protein_coding	DEAD-box helicase 5 [Source:NCBI gene;Acc:395629]	-1
	6885268	6892792	DDX5	GO:0043517	positive regulation of DNA damage response	Biological Process	protein_coding	DEAD-box helicase 5 [Source:NCBI gene;Acc:395629]	-1
	6885268	6892792	DDX5	GO:0048511	rhythmic process	Biological Process	protein_coding	DEAD-box helicase 5 [Source:NCBI gene;Acc:395629]	-1
	6885268	6892792	DDX5	GO:0060765	regulation of androgen receptor signaling pathway	Biological Process	protein_coding	DEAD-box helicase 5 [Source:NCBI gene;Acc:395629]	-1
	6885268	6892792	DDX5	GO:0072332	intrinsic apoptotic signaling pathway by p53 class mediator	Biological Process	protein_coding	DEAD-box helicase 5 [Source:NCBI gene;Acc:395629]	-1
	6885268	6892792	DDX5	GO:0005634	nucleus	Cellular Component	protein_coding	DEAD-box helicase 5 [Source:NCBI gene;Acc:395629]	-1
	6885268	6892792	DDX5	GO:0005681	spliceosomal complex	Cellular Component	protein_coding	DEAD-box helicase 5 [Source:NCBI gene;Acc:395629]	-1
	6885268	6892792	DDX5	GO:0005730	nucleolus	Cellular Component	protein_coding	DEAD-box helicase 5 [Source:NCBI gene;Acc:395629]	-1
	6885268	6892792	DDX5	GO:0005737	cytoplasm	Cellular Component	protein_coding	DEAD-box helicase 5 [Source:NCBI gene;Acc:395629]	-1
	6885268	6892792	DDX5	GO:0016607	nuclear speck	Cellular Component	protein_coding	DEAD-box helicase 5 [Source:NCBI gene;Acc:395629]	-1
	6885268	6892792	DDX5	GO:0071013	catalytic step 2 spliceosome	Cellular Component	protein_coding	DEAD-box helicase 5 [Source:NCBI gene;Acc:395629]	-1
	6885268	6892792	DDX5	GO:1990904	ribonucleoprotein complex	Cellular Component	protein_coding	DEAD-box helicase 5 [Source:NCBI gene;Acc:395629]	-1
	6885268	6892792	DDX5	GO:0003723	RNA binding	Molecular Function	protein_coding	DEAD-box helicase 5 [Source:NCBI gene;Acc:395629]	-1
	6885268	6892792	DDX5	GO:0003724	RNA helicase activity	Molecular Function	protein_coding	DEAD-box helicase 5 [Source:NCBI gene;Acc:395629]	-1
	6885268	6892792	DDX5	GO:0003730	mRNA 3'-UTR binding	Molecular Function	protein_coding	DEAD-box helicase 5 [Source:NCBI gene;Acc:395629]	-1
	6885268	6892792	DDX5	GO:0005524	ATP binding	Molecular Function	protein_coding	DEAD-box helicase 5 [Source:NCBI gene;Acc:395629]	-1
	6885268	6892792	DDX5	GO:0016787	hydrolase activity	Molecular Function	protein_coding	DEAD-box helicase 5 [Source:NCBI gene;Acc:395629]	-1
	6885268	6892792	DDX5	GO:0035500	MH2 domain binding	Molecular Function	protein_coding	DEAD-box helicase 5 [Source:NCBI gene;Acc:395629]	-1
	6885268	6892792	DDX5	GO:0036002	pre-mRNA binding	Molecular Function	protein_coding	DEAD-box helicase 5 [Source:NCBI gene;Acc:395629]	-1
	6885268	6892792	DDX5	GO:0043021	ribonucleoprotein complex binding	Molecular Function	protein_coding	DEAD-box helicase 5 [Source:NCBI gene;Acc:395629]	-1
	6885268	6892792	DDX5	GO:0050681	nuclear androgen receptor binding	Molecular Function	protein_coding	DEAD-box helicase 5 [Source:NCBI gene;Acc:395629]	-1
	6885268	6892792	DDX5	GO:0070412	R-SMAD binding	Molecular Function	protein_coding	DEAD-box helicase 5 [Source:NCBI gene;Acc:395629]	-1
	6885268	6892792	DDX5	GO:0070878	primary miRNA binding	Molecular Function	protein_coding	DEAD-box helicase 5 [Source:NCBI gene;Acc:395629]	-1
1	109565520	110029599	DSCAM	GO:0007156	homophilic cell adhesion via plasma membrane adhesion molecules	Biological Process	protein_coding	DS cell adhesion molecule [Source:NCBI gene;Acc:418525]	-1
	109565520	110029599	DSCAM	GO:0007162	negative regulation of cell adhesion	Biological Process	protein_coding	DS cell adhesion molecule [Source:NCBI gene;Acc:418525]	-1
	109565520	110029599	DSCAM	GO:0007399	nervous system development	Biological Process	protein_coding	DS cell adhesion molecule [Source:NCBI gene;Acc:418525]	-1
	109565520	110029599	DSCAM	GO:0007411	axon guidance	Biological Process	protein_coding	DS cell adhesion molecule [Source:NCBI gene;Acc:418525]	-1
	109565520	110029599	DSCAM	GO:0007416	synapse assembly	Biological Process	protein_coding	DS cell adhesion molecule [Source:NCBI gene;Acc:418525]	-1
	109565520	110029599	DSCAM	GO:0007626	locomotory behavior	Biological Process	protein_coding	DS cell adhesion molecule [Source:NCBI gene;Acc:418525]	-1
	109565520	110029599	DSCAM	GO:0010842	retina layer formation	Biological Process	protein_coding	DS cell adhesion molecule [Source:NCBI gene;Acc:418525]	-1
	109565520	110029599	DSCAM	GO:0042327	positive regulation of phosphorylation	Biological Process	protein_coding	DS cell adhesion molecule [Source:NCBI gene;Acc:418525]	-1
	109565520	110029599	DSCAM	GO:0048813	dendrite morphogenesis	Biological Process	protein_coding	DS cell adhesion molecule [Source:NCBI gene;Acc:418525]	-1
	109565520	110029599	DSCAM	GO:0048842	positive regulation of axon extension involved in axon guidance	Biological Process	protein_coding	DS cell adhesion molecule [Source:NCBI gene;Acc:418525]	-1
	109565520	110029599	DSCAM	GO:0060060	post-embryonic retina morphogenesis in camera-type eye	Biological Process	protein_coding	DS cell adhesion molecule [Source:NCBI gene;Acc:418525]	-1
	109565520	110029599	DSCAM	GO:0060219	camera-type eye photoreceptor cell differentiation	Biological Process	protein_coding	DS cell adhesion molecule [Source:NCBI gene;Acc:418525]	-1
	109565520	110029599	DSCAM	GO:0070593	dendrite self-avoidance	Biological Process	protein_coding	DS cell adhesion molecule [Source:NCBI gene;Acc:418525]	-1
	109565520	110029599	DSCAM	GO:0005886	plasma membrane	Cellular Component	protein_coding	DS cell adhesion molecule [Source:NCBI gene;Acc:418525]	-1
	109565520	110029599	DSCAM	GO:0016020	membrane	Cellular Component	protein_coding	DS cell adhesion molecule [Source:NCBI gene;Acc:418525]	-1
	109565520	110029599	DSCAM	GO:0030424	axon	Cellular Component	protein_coding	DS cell adhesion molecule [Source:NCBI gene;Acc:418525]	-1
	109565520	110029599	DSCAM	GO:0030425	dendrite	Cellular Component	protein_coding	DS cell adhesion molecule [Source:NCBI gene;Acc:418525]	-1
	109565520	110029599	DSCAM	GO:0030426	growth cone	Cellular Component	protein_coding	DS cell adhesion molecule [Source:NCBI gene;Acc:418525]	-1
	109565520	110029599	DSCAM	GO:0043025	neuronal cell body	Cellular Component	protein_coding	DS cell adhesion molecule [Source:NCBI gene;Acc:418525]	-1
	109565520	110029599	DSCAM	GO:0045202	synapse	Cellular Component	protein_coding	DS cell adhesion molecule [Source:NCBI gene;Acc:418525]	-1
	109565520	110029599	DSCAM	GO:0098632	cell-cell adhesion mediator activity	Molecular Function	protein_coding	DS cell adhesion molecule [Source:NCBI gene;Acc:418525]	-1
	109565520	110029599	DSCAM	GO:1990782	protein tyrosine kinase binding	Molecular Function	protein_coding	DS cell adhesion molecule [Source:NCBI gene;Acc:418525]	-1
	109565520	110029599	DSCAM	GO:1990890	netrin receptor binding	Molecular Function	protein_coding	DS cell adhesion molecule [Source:NCBI gene;Acc:418525]	-1
1	144193574	144208754	ERCC5	GO:0006289	nucleotide-excision repair	Biological Process	protein_coding	ERCC excision repair 5, endonuclease [Source:NCBI gene;Acc:428019]	-1
	144193574	144208754	ERCC5	GO:0005634	nucleus	Cellular Component	protein_coding	ERCC excision repair 5, endonuclease [Source:NCBI gene;Acc:428019]	-1
	144193574	144208754	ERCC5	GO:0003697	single-stranded DNA binding	Molecular Function	protein_coding	ERCC excision repair 5, endonuclease [Source:NCBI gene;Acc:428019]	-1
	144193574	144208754	ERCC5	GO:0004519	endonuclease activity	Molecular Function	protein_coding	ERCC excision repair 5, endonuclease [Source:NCBI gene;Acc:428019]	-1
	144193574	144208754	ERCC5	GO:0004520	DNA endonuclease activity	Molecular Function	protein_coding	ERCC excision repair 5, endonuclease [Source:NCBI gene;Acc:428019]	-1
	144193574	144208754	ERCC5	GO:0046872	metal ion binding	Molecular Function	protein_coding	ERCC excision repair 5, endonuclease [Source:NCBI gene;Acc:428019]	-1
1	175943342	176107764	FRY	GO:0000902	cell morphogenesis	Biological Process	protein_coding	FRY microtubule binding protein [Source:NCBI gene;Acc:418915]	-1
	175943342	176107764	FRY	GO:0031175	neuron projection development	Biological Process	protein_coding	FRY microtubule binding protein [Source:NCBI gene;Acc:418915]	-1
	175943342	176107764	FRY	GO:1904428	negative regulation of tubulin deacetylation	Biological Process	protein_coding	FRY microtubule binding protein [Source:NCBI gene;Acc:418915]	-1
	175943342	176107764	FRY	GO:0005938	cell cortex	Cellular Component	protein_coding	FRY microtubule binding protein [Source:NCBI gene;Acc:418915]	-1
	175943342	176107764	FRY	GO:0030427	site of polarized growth	Cellular Component	protein_coding	FRY microtubule binding protein [Source:NCBI gene;Acc:418915]	-1
	175943342	176107764	FRY	GO:0004857	enzyme inhibitor activity	Molecular Function	protein_coding	FRY microtubule binding protein [Source:NCBI gene;Acc:418915]	-1
15	8986343	9013471	GNAZ	GO:0007188	adenylate cyclase-modulating G protein-coupled receptor signaling pathway	Biological Process	protein_coding	G protein subunit alpha z [Source:NCBI gene;Acc:770226]	-1
	8986343	9013471	GNAZ	GO:0046676	negative regulation of insulin secretion	Biological Process	protein_coding	G protein subunit alpha z [Source:NCBI gene;Acc:770226]	-1
	8986343	9013471	GNAZ	GO:0098664	G protein-coupled serotonin receptor signaling pathway	Biological Process	protein_coding	G protein subunit alpha z [Source:NCBI gene;Acc:770226]	-1
	8986343	9013471	GNAZ	GO:0005737	cytoplasm	Cellular Component	protein_coding	G protein subunit alpha z [Source:NCBI gene;Acc:770226]	-1
	8986343	9013471	GNAZ	GO:0005834	heterotrimeric G-protein complex	Cellular Component	protein_coding	G protein subunit alpha z [Source:NCBI gene;Acc:770226]	-1
	8986343	9013471	GNAZ	GO:0030425	dendrite	Cellular Component	protein_coding	G protein subunit alpha z [Source:NCBI gene;Acc:770226]	-1
	8986343	9013471	GNAZ	GO:0044297	cell body	Cellular Component	protein_coding	G protein subunit alpha z [Source:NCBI gene;Acc:770226]	-1
	8986343	9013471	GNAZ	GO:0045202	synapse	Cellular Component	protein_coding	G protein subunit alpha z [Source:NCBI gene;Acc:770226]	-1
	8986343	9013471	GNAZ	GO:0001664	G protein-coupled receptor binding	Molecular Function	protein_coding	G protein subunit alpha z [Source:NCBI gene;Acc:770226]	-1
	8986343	9013471	GNAZ	GO:0003924	GTPase activity	Molecular Function	protein_coding	G protein subunit alpha z [Source:NCBI gene;Acc:770226]	-1
	8986343	9013471	GNAZ	GO:0005525	GTP binding	Molecular Function	protein_coding	G protein subunit alpha z [Source:NCBI gene;Acc:770226]	-1
	8986343	9013471	GNAZ	GO:0010855	adenylate cyclase inhibitor activity	Molecular Function	protein_coding	G protein subunit alpha z [Source:NCBI gene;Acc:770226]	-1
	8986343	9013471	GNAZ	GO:0031683	G-protein beta/gamma-subunit complex binding	Molecular Function	protein_coding	G protein subunit alpha z [Source:NCBI gene;Acc:770226]	-1
	8986343	9013471	GNAZ	GO:0046872	metal ion binding	Molecular Function	protein_coding	G protein subunit alpha z [Source:NCBI gene;Acc:770226]	-1
7	9813840	9920479	HECW2	GO:0006511	ubiquitin-dependent protein catabolic process	Biological Process	protein_coding	HECT, C2 and WW domain containing E3 ubiquitin protein ligase 2 [Source:NCBI gene;Acc:424050]	-1
	9813840	9920479	HECW2	GO:0030071	regulation of mitotic metaphase/anaphase transition	Biological Process	protein_coding	HECT, C2 and WW domain containing E3 ubiquitin protein ligase 2 [Source:NCBI gene;Acc:424050]	-1
	9813840	9920479	HECW2	GO:0048814	regulation of dendrite morphogenesis	Biological Process	protein_coding	HECT, C2 and WW domain containing E3 ubiquitin protein ligase 2 [Source:NCBI gene;Acc:424050]	-1
	9813840	9920479	HECW2	GO:2000650	negative regulation of sodium ion transmembrane transporter activity	Biological Process	protein_coding	HECT, C2 and WW domain containing E3 ubiquitin protein ligase 2 [Source:NCBI gene;Acc:424050]	-1
	9813840	9920479	HECW2	GO:0005737	cytoplasm	Cellular Component	protein_coding	HECT, C2 and WW domain containing E3 ubiquitin protein ligase 2 [Source:NCBI gene;Acc:424050]	-1
	9813840	9920479	HECW2	GO:0072686	mitotic spindle	Cellular Component	protein_coding	HECT, C2 and WW domain containing E3 ubiquitin protein ligase 2 [Source:NCBI gene;Acc:424050]	-1
	9813840	9920479	HECW2	GO:0004842	ubiquitin-protein transferase activity	Molecular Function	protein_coding	HECT, C2 and WW domain containing E3 ubiquitin protein ligase 2 [Source:NCBI gene;Acc:424050]	-1
	9813840	9920479	HECW2	GO:0005515	protein binding	Molecular Function	protein_coding	HECT, C2 and WW domain containing E3 ubiquitin protein ligase 2 [Source:NCBI gene;Acc:424050]	-1
	9813840	9920479	HECW2	GO:0061630	ubiquitin protein ligase activity	Molecular Function	protein_coding	HECT, C2 and WW domain containing E3 ubiquitin protein ligase 2 [Source:NCBI gene;Acc:424050]	-1
11	1545435	1649122	HYDIN	GO:0003341	cilium movement	Biological Process	protein_coding	HYDIN, axonemal central pair apparatus protein [Source:NCBI gene;Acc:427538]	1
	1545435	1649122	HYDIN	GO:1904158	axonemal central apparatus assembly	Biological Process	protein_coding	HYDIN, axonemal central pair apparatus protein [Source:NCBI gene;Acc:427538]	1
	1545435	1649122	HYDIN	GO:0005737	cytoplasm	Cellular Component	protein_coding	HYDIN, axonemal central pair apparatus protein [Source:NCBI gene;Acc:427538]	1
	1545435	1649122	HYDIN	GO:0005929	cilium	Cellular Component	protein_coding	HYDIN, axonemal central pair apparatus protein [Source:NCBI gene;Acc:427538]	1
	1545435	1649122	HYDIN	GO:0005930	axoneme	Cellular Component	protein_coding	HYDIN, axonemal central pair apparatus protein [Source:NCBI gene;Acc:427538]	1
	1545435	1649122	HYDIN	GO:0000287	magnesium ion binding	Molecular Function	protein_coding	HYDIN, axonemal central pair apparatus protein [Source:NCBI gene;Acc:427538]	1
	1545435	1649122	HYDIN	GO:0030976	thiamine pyrophosphate binding	Molecular Function	protein_coding	HYDIN, axonemal central pair apparatus protein [Source:NCBI gene;Acc:427538]	1
7	12599657	12630183	INO80D	GO:0000723	telomere maintenance	Biological Process	protein_coding	INO80 complex subunit D [Source:NCBI gene;Acc:424103]	1
	12599657	12630183	INO80D	GO:0006275	regulation of DNA replication	Biological Process	protein_coding	INO80 complex subunit D [Source:NCBI gene;Acc:424103]	1
	12599657	12630183	INO80D	GO:0006338	chromatin remodeling	Biological Process	protein_coding	INO80 complex subunit D [Source:NCBI gene;Acc:424103]	1
	12599657	12630183	INO80D	GO:0045739	positive regulation of DNA repair	Biological Process	protein_coding	INO80 complex subunit D [Source:NCBI gene;Acc:424103]	1
	12599657	12630183	INO80D	GO:0045893	positive regulation of DNA-templated transcription	Biological Process	protein_coding	INO80 complex subunit D [Source:NCBI gene;Acc:424103]	1
	12599657	12630183	INO80D	GO:0045995	regulation of embryonic development	Biological Process	protein_coding	INO80 complex subunit D [Source:NCBI gene;Acc:424103]	1
	12599657	12630183	INO80D	GO:0051726	regulation of cell cycle	Biological Process	protein_coding	INO80 complex subunit D [Source:NCBI gene;Acc:424103]	1
	12599657	12630183	INO80D	GO:0060382	regulation of DNA strand elongation	Biological Process	protein_coding	INO80 complex subunit D [Source:NCBI gene;Acc:424103]	1
	12599657	12630183	INO80D	GO:1904507	positive regulation of telomere maintenance in response to DNA damage	Biological Process	protein_coding	INO80 complex subunit D [Source:NCBI gene;Acc:424103]	1
	12599657	12630183	INO80D	GO:0005634	nucleus	Cellular Component	protein_coding	INO80 complex subunit D [Source:NCBI gene;Acc:424103]	1
	12599657	12630183	INO80D	GO:0031011	Ino80 complex	Cellular Component	protein_coding	INO80 complex subunit D [Source:NCBI gene;Acc:424103]	1
2	16935030	17269638	KIAA1217	GO:0005737	cytoplasm	Cellular Component	protein_coding	KIAA1217 [Source:NCBI gene;Acc:420501]	-1
	16935030	17269638	KIAA1217	GO:0005813	centrosome	Cellular Component	protein_coding	KIAA1217 [Source:NCBI gene;Acc:420501]	-1
14	3156908	3476461	MAD1L1	GO:0007094	mitotic spindle assembly checkpoint signaling	Biological Process	protein_coding	MAD1 mitotic arrest deficient like 1 [Source:NCBI gene;Acc:427658]	-1
	3156908	3476461	MAD1L1	GO:0042130	negative regulation of T cell proliferation	Biological Process	protein_coding	MAD1 mitotic arrest deficient like 1 [Source:NCBI gene;Acc:427658]	-1
	3156908	3476461	MAD1L1	GO:0048538	thymus development	Biological Process	protein_coding	MAD1 mitotic arrest deficient like 1 [Source:NCBI gene;Acc:427658]	-1
	3156908	3476461	MAD1L1	GO:0051301	cell division	Biological Process	protein_coding	MAD1 mitotic arrest deficient like 1 [Source:NCBI gene;Acc:427658]	-1
	3156908	3476461	MAD1L1	GO:0051315	attachment of mitotic spindle microtubules to kinetochore	Biological Process	protein_coding	MAD1 mitotic arrest deficient like 1 [Source:NCBI gene;Acc:427658]	-1
	3156908	3476461	MAD1L1	GO:0090235	regulation of metaphase plate congression	Biological Process	protein_coding	MAD1 mitotic arrest deficient like 1 [Source:NCBI gene;Acc:427658]	-1
	3156908	3476461	MAD1L1	GO:0090267	positive regulation of mitotic cell cycle spindle assembly checkpoint	Biological Process	protein_coding	MAD1 mitotic arrest deficient like 1 [Source:NCBI gene;Acc:427658]	-1
	3156908	3476461	MAD1L1	GO:0000776	kinetochore	Cellular Component	protein_coding	MAD1 mitotic arrest deficient like 1 [Source:NCBI gene;Acc:427658]	-1
	3156908	3476461	MAD1L1	GO:0005634	nucleus	Cellular Component	protein_coding	MAD1 mitotic arrest deficient like 1 [Source:NCBI gene;Acc:427658]	-1
	3156908	3476461	MAD1L1	GO:0005635	nuclear envelope	Cellular Component	protein_coding	MAD1 mitotic arrest deficient like 1 [Source:NCBI gene;Acc:427658]	-1
	3156908	3476461	MAD1L1	GO:0044615	nuclear pore nuclear basket	Cellular Component	protein_coding	MAD1 mitotic arrest deficient like 1 [Source:NCBI gene;Acc:427658]	-1
	3156908	3476461	MAD1L1	GO:0072686	mitotic spindle	Cellular Component	protein_coding	MAD1 mitotic arrest deficient like 1 [Source:NCBI gene;Acc:427658]	-1
	3156908	3476461	MAD1L1	GO:0097431	mitotic spindle pole	Cellular Component	protein_coding	MAD1 mitotic arrest deficient like 1 [Source:NCBI gene;Acc:427658]	-1
	3156908	3476461	MAD1L1	GO:1990706	MAD1 complex	Cellular Component	protein_coding	MAD1 mitotic arrest deficient like 1 [Source:NCBI gene;Acc:427658]	-1
	3156908	3476461	MAD1L1	GO:1990728	mitotic spindle assembly checkpoint MAD1-MAD2 complex	Cellular Component	protein_coding	MAD1 mitotic arrest deficient like 1 [Source:NCBI gene;Acc:427658]	-1
	3156908	3476461	MAD1L1	GO:0042802	identical protein binding	Molecular Function	protein_coding	MAD1 mitotic arrest deficient like 1 [Source:NCBI gene;Acc:427658]	-1
	3156908	3476461	MAD1L1	GO:0043515	kinetochore binding	Molecular Function	protein_coding	MAD1 mitotic arrest deficient like 1 [Source:NCBI gene;Acc:427658]	-1
5	56940987	57248827	MDGA2	GO:0007156	homophilic cell adhesion via plasma membrane adhesion molecules	Biological Process	protein_coding	MAM domain containing glycosylphosphatidylinositol anchor 2 [Source:NCBI gene;Acc:423563]	-1
	56940987	57248827	MDGA2	GO:0005886	plasma membrane	Cellular Component	protein_coding	MAM domain containing glycosylphosphatidylinositol anchor 2 [Source:NCBI gene;Acc:423563]	-1
	56940987	57248827	MDGA2	GO:0016020	membrane	Cellular Component	protein_coding	MAM domain containing glycosylphosphatidylinositol anchor 2 [Source:NCBI gene;Acc:423563]	-1
17	1265985	1279220	NOXA1	GO:0006801	superoxide metabolic process	Biological Process	protein_coding	NADPH oxidase activator 1 [Source:NCBI gene;Acc:417282]	1
	1265985	1279220	NOXA1	GO:0010310	regulation of hydrogen peroxide metabolic process	Biological Process	protein_coding	NADPH oxidase activator 1 [Source:NCBI gene;Acc:417282]	1
	1265985	1279220	NOXA1	GO:0042554	superoxide anion generation	Biological Process	protein_coding	NADPH oxidase activator 1 [Source:NCBI gene;Acc:417282]	1
	1265985	1279220	NOXA1	GO:0060263	regulation of respiratory burst	Biological Process	protein_coding	NADPH oxidase activator 1 [Source:NCBI gene;Acc:417282]	1
	1265985	1279220	NOXA1	GO:0043020	NADPH oxidase complex	Cellular Component	protein_coding	NADPH oxidase activator 1 [Source:NCBI gene;Acc:417282]	1
	1265985	1279220	NOXA1	GO:0005515	protein binding	Molecular Function	protein_coding	NADPH oxidase activator 1 [Source:NCBI gene;Acc:417282]	1
	1265985	1279220	NOXA1	GO:0016176	superoxide-generating NADPH oxidase activator activity	Molecular Function	protein_coding	NADPH oxidase activator 1 [Source:NCBI gene;Acc:417282]	1
	1265985	1279220	NOXA1	GO:0017124	SH3 domain binding	Molecular Function	protein_coding	NADPH oxidase activator 1 [Source:NCBI gene;Acc:417282]	1
	1265985	1279220	NOXA1	GO:0031267	small GTPase binding	Molecular Function	protein_coding	NADPH oxidase activator 1 [Source:NCBI gene;Acc:417282]	1
4	54227745	54309687	PRDM5	GO:0000278	mitotic cell cycle	Biological Process	protein_coding	PR/SET domain 5 [Source:NCBI gene;Acc:422673]	1
	54227745	54309687	PRDM5	GO:0006357	regulation of transcription by RNA polymerase II	Biological Process	protein_coding	PR/SET domain 5 [Source:NCBI gene;Acc:422673]	1
	54227745	54309687	PRDM5	GO:0045944	positive regulation of transcription by RNA polymerase II	Biological Process	protein_coding	PR/SET domain 5 [Source:NCBI gene;Acc:422673]	1
	54227745	54309687	PRDM5	GO:1903053	regulation of extracellular matrix organization	Biological Process	protein_coding	PR/SET domain 5 [Source:NCBI gene;Acc:422673]	1
	54227745	54309687	PRDM5	GO:1990830	cellular response to leukemia inhibitory factor	Biological Process	protein_coding	PR/SET domain 5 [Source:NCBI gene;Acc:422673]	1
	54227745	54309687	PRDM5	GO:0005634	nucleus	Cellular Component	protein_coding	PR/SET domain 5 [Source:NCBI gene;Acc:422673]	1
	54227745	54309687	PRDM5	GO:0005730	nucleolus	Cellular Component	protein_coding	PR/SET domain 5 [Source:NCBI gene;Acc:422673]	1
	54227745	54309687	PRDM5	GO:0016604	nuclear body	Cellular Component	protein_coding	PR/SET domain 5 [Source:NCBI gene;Acc:422673]	1
	54227745	54309687	PRDM5	GO:0000976	transcription cis-regulatory region binding	Molecular Function	protein_coding	PR/SET domain 5 [Source:NCBI gene;Acc:422673]	1
	54227745	54309687	PRDM5	GO:0000978	RNA polymerase II cis-regulatory region sequence-specific DNA binding	Molecular Function	protein_coding	PR/SET domain 5 [Source:NCBI gene;Acc:422673]	1
	54227745	54309687	PRDM5	GO:0001227	DNA-binding transcription repressor activity	Molecular Function	protein_coding	PR/SET domain 5 [Source:NCBI gene;Acc:422673]	1
	54227745	54309687	PRDM5	GO:0003700	DNA-binding transcription factor activity	Molecular Function	protein_coding	PR/SET domain 5 [Source:NCBI gene;Acc:422673]	1
	54227745	54309687	PRDM5	GO:0005515	protein binding	Molecular Function	protein_coding	PR/SET domain 5 [Source:NCBI gene;Acc:422673]	1
	54227745	54309687	PRDM5	GO:0016740	transferase activity	Molecular Function	protein_coding	PR/SET domain 5 [Source:NCBI gene;Acc:422673]	1
	54227745	54309687	PRDM5	GO:0046872	metal ion binding	Molecular Function	protein_coding	PR/SET domain 5 [Source:NCBI gene;Acc:422673]	1
	54227745	54309687	PRDM5	GO:0140297	DNA-binding transcription factor binding	Molecular Function	protein_coding	PR/SET domain 5 [Source:NCBI gene;Acc:422673]	1
14	7172489	7203850	RBBP6	GO:0006275	regulation of DNA replication	Biological Process	protein_coding	RB binding protein 6, ubiquitin ligase [Source:NCBI gene;Acc:416569]	1
	7172489	7203850	RBBP6	GO:0006397	mRNA processing	Biological Process	protein_coding	RB binding protein 6, ubiquitin ligase [Source:NCBI gene;Acc:416569]	1
	7172489	7203850	RBBP6	GO:0006511	ubiquitin-dependent protein catabolic process	Biological Process	protein_coding	RB binding protein 6, ubiquitin ligase [Source:NCBI gene;Acc:416569]	1
	7172489	7203850	RBBP6	GO:0006974	DNA damage response	Biological Process	protein_coding	RB binding protein 6, ubiquitin ligase [Source:NCBI gene;Acc:416569]	1
	7172489	7203850	RBBP6	GO:0016567	protein ubiquitination	Biological Process	protein_coding	RB binding protein 6, ubiquitin ligase [Source:NCBI gene;Acc:416569]	1
	7172489	7203850	RBBP6	GO:0035264	multicellular organism growth	Biological Process	protein_coding	RB binding protein 6, ubiquitin ligase [Source:NCBI gene;Acc:416569]	1
	7172489	7203850	RBBP6	GO:0048568	embryonic organ development	Biological Process	protein_coding	RB binding protein 6, ubiquitin ligase [Source:NCBI gene;Acc:416569]	1
	7172489	7203850	RBBP6	GO:0061053	somite development	Biological Process	protein_coding	RB binding protein 6, ubiquitin ligase [Source:NCBI gene;Acc:416569]	1
	7172489	7203850	RBBP6	GO:0005634	nucleus	Cellular Component	protein_coding	RB binding protein 6, ubiquitin ligase [Source:NCBI gene;Acc:416569]	1
	7172489	7203850	RBBP6	GO:0005813	centrosome	Cellular Component	protein_coding	RB binding protein 6, ubiquitin ligase [Source:NCBI gene;Acc:416569]	1
	7172489	7203850	RBBP6	GO:0016607	nuclear speck	Cellular Component	protein_coding	RB binding protein 6, ubiquitin ligase [Source:NCBI gene;Acc:416569]	1
	7172489	7203850	RBBP6	GO:0032991	protein-containing complex	Cellular Component	protein_coding	RB binding protein 6, ubiquitin ligase [Source:NCBI gene;Acc:416569]	1
	7172489	7203850	RBBP6	GO:0003676	nucleic acid binding	Molecular Function	protein_coding	RB binding protein 6, ubiquitin ligase [Source:NCBI gene;Acc:416569]	1
	7172489	7203850	RBBP6	GO:0008270	zinc ion binding	Molecular Function	protein_coding	RB binding protein 6, ubiquitin ligase [Source:NCBI gene;Acc:416569]	1
	7172489	7203850	RBBP6	GO:0019901	protein kinase binding	Molecular Function	protein_coding	RB binding protein 6, ubiquitin ligase [Source:NCBI gene;Acc:416569]	1
	7172489	7203850	RBBP6	GO:0061630	ubiquitin protein ligase activity	Molecular Function	protein_coding	RB binding protein 6, ubiquitin ligase [Source:NCBI gene;Acc:416569]	1
12	1593635	1640711	RFT1	GO:0006488	dolichol-linked oligosaccharide biosynthetic process	Biological Process	protein_coding	RFT1 homolog [Source:NCBI gene;Acc:770487]	-1
	1593635	1640711	RFT1	GO:0034203	glycolipid translocation	Biological Process	protein_coding	RFT1 homolog [Source:NCBI gene;Acc:770487]	-1
	1593635	1640711	RFT1	GO:0005789	endoplasmic reticulum membrane	Cellular Component	protein_coding	RFT1 homolog [Source:NCBI gene;Acc:770487]	-1
25	2675996	2680461	RHBG	GO:0070634	transepithelial ammonium transport	Biological Process	protein_coding	Rh family B glycoprotein [Source:NCBI gene;Acc:378792]	1
	2675996	2680461	RHBG	GO:0072488	ammonium transmembrane transport	Biological Process	protein_coding	Rh family B glycoprotein [Source:NCBI gene;Acc:378792]	1
	2675996	2680461	RHBG	GO:0097272	ammonium homeostasis	Biological Process	protein_coding	Rh family B glycoprotein [Source:NCBI gene;Acc:378792]	1
	2675996	2680461	RHBG	GO:0005886	plasma membrane	Cellular Component	protein_coding	Rh family B glycoprotein [Source:NCBI gene;Acc:378792]	1
	2675996	2680461	RHBG	GO:0014731	spectrin-associated cytoskeleton	Cellular Component	protein_coding	Rh family B glycoprotein [Source:NCBI gene;Acc:378792]	1
	2675996	2680461	RHBG	GO:0016323	basolateral plasma membrane	Cellular Component	protein_coding	Rh family B glycoprotein [Source:NCBI gene;Acc:378792]	1
	2675996	2680461	RHBG	GO:0008519	ammonium channel activity	Molecular Function	protein_coding	Rh family B glycoprotein [Source:NCBI gene;Acc:378792]	1
	2675996	2680461	RHBG	GO:0030506	ankyrin binding	Molecular Function	protein_coding	Rh family B glycoprotein [Source:NCBI gene;Acc:378792]	1
	2675996	2680461	RHBG	GO:0035379	carbon dioxide transmembrane transporter activity	Molecular Function	protein_coding	Rh family B glycoprotein [Source:NCBI gene;Acc:378792]	1
14	6973994	7014564	ARHGAP17	GO:0007165	signal transduction	Biological Process	protein_coding	Rho GTPase activating protein 17 [Source:NCBI gene;Acc:416564]	-1
	6973994	7014564	ARHGAP17	GO:0032956	regulation of actin cytoskeleton organization	Biological Process	protein_coding	Rho GTPase activating protein 17 [Source:NCBI gene;Acc:416564]	-1
	6973994	7014564	ARHGAP17	GO:0035020	regulation of Rac protein signal transduction	Biological Process	protein_coding	Rho GTPase activating protein 17 [Source:NCBI gene;Acc:416564]	-1
	6973994	7014564	ARHGAP17	GO:0043547	positive regulation of GTPase activity	Biological Process	protein_coding	Rho GTPase activating protein 17 [Source:NCBI gene;Acc:416564]	-1
	6973994	7014564	ARHGAP17	GO:0005622	intracellular anatomical structure	Cellular Component	protein_coding	Rho GTPase activating protein 17 [Source:NCBI gene;Acc:416564]	-1
	6973994	7014564	ARHGAP17	GO:0005737	cytoplasm	Cellular Component	protein_coding	Rho GTPase activating protein 17 [Source:NCBI gene;Acc:416564]	-1
	6973994	7014564	ARHGAP17	GO:0005829	cytosol	Cellular Component	protein_coding	Rho GTPase activating protein 17 [Source:NCBI gene;Acc:416564]	-1
	6973994	7014564	ARHGAP17	GO:0005886	plasma membrane	Cellular Component	protein_coding	Rho GTPase activating protein 17 [Source:NCBI gene;Acc:416564]	-1
	6973994	7014564	ARHGAP17	GO:0005096	GTPase activator activity	Molecular Function	protein_coding	Rho GTPase activating protein 17 [Source:NCBI gene;Acc:416564]	-1
	6973994	7014564	ARHGAP17	GO:0005515	protein binding	Molecular Function	protein_coding	Rho GTPase activating protein 17 [Source:NCBI gene;Acc:416564]	-1
1	69831525	69908956	ARHGAP8	GO:0007165	signal transduction	Biological Process	protein_coding	Rho GTPase activating protein 8 [Source:NCBI gene;Acc:418239]	1
	69831525	69908956	ARHGAP8	GO:0007264	small GTPase-mediated signal transduction	Biological Process	protein_coding	Rho GTPase activating protein 8 [Source:NCBI gene;Acc:418239]	1
	69831525	69908956	ARHGAP8	GO:0070374	positive regulation of ERK1 and ERK2 cascade	Biological Process	protein_coding	Rho GTPase activating protein 8 [Source:NCBI gene;Acc:418239]	1
	69831525	69908956	ARHGAP8	GO:2001136	negative regulation of endocytic recycling	Biological Process	protein_coding	Rho GTPase activating protein 8 [Source:NCBI gene;Acc:418239]	1
	69831525	69908956	ARHGAP8	GO:0005737	cytoplasm	Cellular Component	protein_coding	Rho GTPase activating protein 8 [Source:NCBI gene;Acc:418239]	1
	69831525	69908956	ARHGAP8	GO:0005096	GTPase activator activity	Molecular Function	protein_coding	Rho GTPase activating protein 8 [Source:NCBI gene;Acc:418239]	1
12	8830149	8941812	ARHGEF3	GO:0035025	positive regulation of Rho protein signal transduction	Biological Process	protein_coding	Rho guanine nucleotide exchange factor 3 [Source:NCBI gene;Acc:416000]	-1
	8830149	8941812	ARHGEF3	GO:0035556	intracellular signal transduction	Biological Process	protein_coding	Rho guanine nucleotide exchange factor 3 [Source:NCBI gene;Acc:416000]	-1
	8830149	8941812	ARHGEF3	GO:0005737	cytoplasm	Cellular Component	protein_coding	Rho guanine nucleotide exchange factor 3 [Source:NCBI gene;Acc:416000]	-1
	8830149	8941812	ARHGEF3	GO:0016020	membrane	Cellular Component	protein_coding	Rho guanine nucleotide exchange factor 3 [Source:NCBI gene;Acc:416000]	-1
	8830149	8941812	ARHGEF3	GO:0005085	guanyl-nucleotide exchange factor activity	Molecular Function	protein_coding	Rho guanine nucleotide exchange factor 3 [Source:NCBI gene;Acc:416000]	-1
1	121385060	121606919	SH3KBP1	GO:0007010	cytoskeleton organization	Biological Process	protein_coding	SH3 domain containing kinase binding protein 1 [Source:NCBI gene;Acc:418608]	1
	121385060	121606919	SH3KBP1	GO:0007015	actin filament organization	Biological Process	protein_coding	SH3 domain containing kinase binding protein 1 [Source:NCBI gene;Acc:418608]	1
	121385060	121606919	SH3KBP1	GO:0008360	regulation of cell shape	Biological Process	protein_coding	SH3 domain containing kinase binding protein 1 [Source:NCBI gene;Acc:418608]	1
	121385060	121606919	SH3KBP1	GO:0016477	cell migration	Biological Process	protein_coding	SH3 domain containing kinase binding protein 1 [Source:NCBI gene;Acc:418608]	1
	121385060	121606919	SH3KBP1	GO:0050871	positive regulation of B cell activation	Biological Process	protein_coding	SH3 domain containing kinase binding protein 1 [Source:NCBI gene;Acc:418608]	1
	121385060	121606919	SH3KBP1	GO:0005911	cell-cell junction	Cellular Component	protein_coding	SH3 domain containing kinase binding protein 1 [Source:NCBI gene;Acc:418608]	1
	121385060	121606919	SH3KBP1	GO:0030139	endocytic vesicle	Cellular Component	protein_coding	SH3 domain containing kinase binding protein 1 [Source:NCBI gene;Acc:418608]	1
	121385060	121606919	SH3KBP1	GO:0005515	protein binding	Molecular Function	protein_coding	SH3 domain containing kinase binding protein 1 [Source:NCBI gene;Acc:418608]	1
18	6912721	6941858	SMURF2	GO:0006511	ubiquitin-dependent protein catabolic process	Biological Process	protein_coding	SMAD specific E3 ubiquitin protein ligase 2 [Source:NCBI gene;Acc:427809]	-1
	6912721	6941858	SMURF2	GO:0030512	negative regulation of transforming growth factor beta receptor signaling pathway	Biological Process	protein_coding	SMAD specific E3 ubiquitin protein ligase 2 [Source:NCBI gene;Acc:427809]	-1
	6912721	6941858	SMURF2	GO:0030514	negative regulation of BMP signaling pathway	Biological Process	protein_coding	SMAD specific E3 ubiquitin protein ligase 2 [Source:NCBI gene;Acc:427809]	-1
	6912721	6941858	SMURF2	GO:1901165	positive regulation of trophoblast cell migration	Biological Process	protein_coding	SMAD specific E3 ubiquitin protein ligase 2 [Source:NCBI gene;Acc:427809]	-1
	6912721	6941858	SMURF2	GO:0000151	ubiquitin ligase complex	Cellular Component	protein_coding	SMAD specific E3 ubiquitin protein ligase 2 [Source:NCBI gene;Acc:427809]	-1
	6912721	6941858	SMURF2	GO:0016607	nuclear speck	Cellular Component	protein_coding	SMAD specific E3 ubiquitin protein ligase 2 [Source:NCBI gene;Acc:427809]	-1
	6912721	6941858	SMURF2	GO:0005515	protein binding	Molecular Function	protein_coding	SMAD specific E3 ubiquitin protein ligase 2 [Source:NCBI gene;Acc:427809]	-1
	6912721	6941858	SMURF2	GO:0042802	identical protein binding	Molecular Function	protein_coding	SMAD specific E3 ubiquitin protein ligase 2 [Source:NCBI gene;Acc:427809]	-1
	6912721	6941858	SMURF2	GO:0046332	SMAD binding	Molecular Function	protein_coding	SMAD specific E3 ubiquitin protein ligase 2 [Source:NCBI gene;Acc:427809]	-1
	6912721	6941858	SMURF2	GO:0061630	ubiquitin protein ligase activity	Molecular Function	protein_coding	SMAD specific E3 ubiquitin protein ligase 2 [Source:NCBI gene;Acc:427809]	-1
14	2550586	2578126	SUN1	GO:0006998	nuclear envelope organization	Biological Process	protein_coding	Sad1 and UNC84 domain containing 1 [Source:NCBI gene;Acc:416449]	1
	2550586	2578126	SUN1	GO:0007129	homologous chromosome pairing at meiosis	Biological Process	protein_coding	Sad1 and UNC84 domain containing 1 [Source:NCBI gene;Acc:416449]	1
	2550586	2578126	SUN1	GO:0021817	nucleokinesis involved in cell motility in cerebral cortex radial glia guided migration	Biological Process	protein_coding	Sad1 and UNC84 domain containing 1 [Source:NCBI gene;Acc:416449]	1
	2550586	2578126	SUN1	GO:0051642	centrosome localization	Biological Process	protein_coding	Sad1 and UNC84 domain containing 1 [Source:NCBI gene;Acc:416449]	1
	2550586	2578126	SUN1	GO:0070197	meiotic attachment of telomere to nuclear envelope	Biological Process	protein_coding	Sad1 and UNC84 domain containing 1 [Source:NCBI gene;Acc:416449]	1
	2550586	2578126	SUN1	GO:0090292	nuclear matrix anchoring at nuclear membrane	Biological Process	protein_coding	Sad1 and UNC84 domain containing 1 [Source:NCBI gene;Acc:416449]	1
	2550586	2578126	SUN1	GO:0000781	chromosome	Cellular Component	protein_coding	Sad1 and UNC84 domain containing 1 [Source:NCBI gene;Acc:416449]	1
	2550586	2578126	SUN1	GO:0005635	nuclear envelope	Cellular Component	protein_coding	Sad1 and UNC84 domain containing 1 [Source:NCBI gene;Acc:416449]	1
	2550586	2578126	SUN1	GO:0005637	nuclear inner membrane	Cellular Component	protein_coding	Sad1 and UNC84 domain containing 1 [Source:NCBI gene;Acc:416449]	1
	2550586	2578126	SUN1	GO:0005737	cytoplasm	Cellular Component	protein_coding	Sad1 and UNC84 domain containing 1 [Source:NCBI gene;Acc:416449]	1
	2550586	2578126	SUN1	GO:0034993	meiotic nuclear membrane microtubule tethering complex	Cellular Component	protein_coding	Sad1 and UNC84 domain containing 1 [Source:NCBI gene;Acc:416449]	1
	2550586	2578126	SUN1	GO:0005521	lamin binding	Molecular Function	protein_coding	Sad1 and UNC84 domain containing 1 [Source:NCBI gene;Acc:416449]	1
	2550586	2578126	SUN1	GO:0042802	identical protein binding	Molecular Function	protein_coding	Sad1 and UNC84 domain containing 1 [Source:NCBI gene;Acc:416449]	1
	2550586	2578126	SUN1	GO:0043495	protein-membrane adaptor activity	Molecular Function	protein_coding	Sad1 and UNC84 domain containing 1 [Source:NCBI gene;Acc:416449]	1
	2550586	2578126	SUN1	GO:0140444	cytoskeleton-nuclear membrane anchor activity	Molecular Function	protein_coding	Sad1 and UNC84 domain containing 1 [Source:NCBI gene;Acc:416449]	1
12	13920134	13951645	THOC7	GO:0006397	mRNA processing	Biological Process	protein_coding	THO complex 7 [Source:NCBI gene;Acc:416077]	-1
	13920134	13951645	THOC7	GO:0006406	mRNA export from nucleus	Biological Process	protein_coding	THO complex 7 [Source:NCBI gene;Acc:416077]	-1
	13920134	13951645	THOC7	GO:0000445	THO complex part of transcription export complex	Cellular Component	protein_coding	THO complex 7 [Source:NCBI gene;Acc:416077]	-1
	13920134	13951645	THOC7	GO:0000781	chromosome	Cellular Component	protein_coding	THO complex 7 [Source:NCBI gene;Acc:416077]	-1
	13920134	13951645	THOC7	GO:0005829	cytosol	Cellular Component	protein_coding	THO complex 7 [Source:NCBI gene;Acc:416077]	-1
	13920134	13951645	THOC7	GO:0016607	nuclear speck	Cellular Component	protein_coding	THO complex 7 [Source:NCBI gene;Acc:416077]	-1
12	5131077	5237794	TIMP4	GO:0007219	Notch signaling pathway	Biological Process	protein_coding	TIMP metallopeptidase inhibitor 4 [Source:NCBI gene;Acc:768711]	-1
	5131077	5237794	TIMP4	GO:0010951	negative regulation of endopeptidase activity	Biological Process	protein_coding	TIMP metallopeptidase inhibitor 4 [Source:NCBI gene;Acc:768711]	-1
	5131077	5237794	TIMP4	GO:0051045	negative regulation of membrane protein ectodomain proteolysis	Biological Process	protein_coding	TIMP metallopeptidase inhibitor 4 [Source:NCBI gene;Acc:768711]	-1
	5131077	5237794	TIMP4	GO:0005576	extracellular region	Cellular Component	protein_coding	TIMP metallopeptidase inhibitor 4 [Source:NCBI gene;Acc:768711]	-1
	5131077	5237794	TIMP4	GO:0005615	extracellular space	Cellular Component	protein_coding	TIMP metallopeptidase inhibitor 4 [Source:NCBI gene;Acc:768711]	-1
	5131077	5237794	TIMP4	GO:0031012	extracellular matrix	Cellular Component	protein_coding	TIMP metallopeptidase inhibitor 4 [Source:NCBI gene;Acc:768711]	-1
	5131077	5237794	TIMP4	GO:0002020	protease binding	Molecular Function	protein_coding	TIMP metallopeptidase inhibitor 4 [Source:NCBI gene;Acc:768711]	-1
	5131077	5237794	TIMP4	GO:0008191	metalloendopeptidase inhibitor activity	Molecular Function	protein_coding	TIMP metallopeptidase inhibitor 4 [Source:NCBI gene;Acc:768711]	-1
	5131077	5237794	TIMP4	GO:0046872	metal ion binding	Molecular Function	protein_coding	TIMP metallopeptidase inhibitor 4 [Source:NCBI gene;Acc:768711]	-1
17	1828839	1835807	WDR31	GO:0005515	protein binding	Molecular Function	protein_coding	WD repeat domain 31 [Source:NCBI gene;Acc:417271]	1
1	126239162	126334970	WWC3	GO:0000122	negative regulation of transcription by RNA polymerase II	Biological Process	protein_coding	WWC family member 3 [Source:NCBI gene;Acc:418649]	-1
	126239162	126334970	WWC3	GO:0006355	regulation of DNA-templated transcription	Biological Process	protein_coding	WWC family member 3 [Source:NCBI gene;Acc:418649]	-1
	126239162	126334970	WWC3	GO:0008285	negative regulation of cell population proliferation	Biological Process	protein_coding	WWC family member 3 [Source:NCBI gene;Acc:418649]	-1
	126239162	126334970	WWC3	GO:0016477	cell migration	Biological Process	protein_coding	WWC family member 3 [Source:NCBI gene;Acc:418649]	-1
	126239162	126334970	WWC3	GO:0035329	hippo signaling	Biological Process	protein_coding	WWC family member 3 [Source:NCBI gene;Acc:418649]	-1
	126239162	126334970	WWC3	GO:0035330	regulation of hippo signaling	Biological Process	protein_coding	WWC family member 3 [Source:NCBI gene;Acc:418649]	-1
	126239162	126334970	WWC3	GO:0035331	negative regulation of hippo signaling	Biological Process	protein_coding	WWC family member 3 [Source:NCBI gene;Acc:418649]	-1
	126239162	126334970	WWC3	GO:0046621	negative regulation of organ growth	Biological Process	protein_coding	WWC family member 3 [Source:NCBI gene;Acc:418649]	-1
	126239162	126334970	WWC3	GO:0005737	cytoplasm	Cellular Component	protein_coding	WWC family member 3 [Source:NCBI gene;Acc:418649]	-1
	126239162	126334970	WWC3	GO:0005829	cytosol	Cellular Component	protein_coding	WWC family member 3 [Source:NCBI gene;Acc:418649]	-1
	126239162	126334970	WWC3	GO:0019900	kinase binding	Molecular Function	protein_coding	WWC family member 3 [Source:NCBI gene;Acc:418649]	-1
	126239162	126334970	WWC3	GO:0035591	signaling adaptor activity	Molecular Function	protein_coding	WWC family member 3 [Source:NCBI gene;Acc:418649]	-1
	126239162	126334970	WWC3	GO:0060090	molecular adaptor activity	Molecular Function	protein_coding	WWC family member 3 [Source:NCBI gene;Acc:418649]	-1
2	79237722	79440729	ADCY2	GO:0006171	cAMP biosynthetic process	Biological Process	protein_coding	adenylate cyclase 2 [Source:NCBI gene;Acc:420935]	-1
	79237722	79440729	ADCY2	GO:0007189	adenylate cyclase-activating G protein-coupled receptor signaling pathway	Biological Process	protein_coding	adenylate cyclase 2 [Source:NCBI gene;Acc:420935]	-1
	79237722	79440729	ADCY2	GO:0007193	adenylate cyclase-inhibiting G protein-coupled receptor signaling pathway	Biological Process	protein_coding	adenylate cyclase 2 [Source:NCBI gene;Acc:420935]	-1
	79237722	79440729	ADCY2	GO:0035556	intracellular signal transduction	Biological Process	protein_coding	adenylate cyclase 2 [Source:NCBI gene;Acc:420935]	-1
	79237722	79440729	ADCY2	GO:0005737	cytoplasm	Cellular Component	protein_coding	adenylate cyclase 2 [Source:NCBI gene;Acc:420935]	-1
	79237722	79440729	ADCY2	GO:0005886	plasma membrane	Cellular Component	protein_coding	adenylate cyclase 2 [Source:NCBI gene;Acc:420935]	-1
	79237722	79440729	ADCY2	GO:0004016	adenylate cyclase activity	Molecular Function	protein_coding	adenylate cyclase 2 [Source:NCBI gene;Acc:420935]	-1
	79237722	79440729	ADCY2	GO:0005524	ATP binding	Molecular Function	protein_coding	adenylate cyclase 2 [Source:NCBI gene;Acc:420935]	-1
	79237722	79440729	ADCY2	GO:0046872	metal ion binding	Molecular Function	protein_coding	adenylate cyclase 2 [Source:NCBI gene;Acc:420935]	-1
6	22597002	22847758	ADGRA1	GO:0007166	cell surface receptor signaling pathway	Biological Process	protein_coding	adhesion G protein-coupled receptor A1 [Source:NCBI gene;Acc:423825]	-1
	22597002	22847758	ADGRA1	GO:0007186	G protein-coupled receptor signaling pathway	Biological Process	protein_coding	adhesion G protein-coupled receptor A1 [Source:NCBI gene;Acc:423825]	-1
	22597002	22847758	ADGRA1	GO:0005886	plasma membrane	Cellular Component	protein_coding	adhesion G protein-coupled receptor A1 [Source:NCBI gene;Acc:423825]	-1
	22597002	22847758	ADGRA1	GO:0014069	postsynaptic density	Cellular Component	protein_coding	adhesion G protein-coupled receptor A1 [Source:NCBI gene;Acc:423825]	-1
	22597002	22847758	ADGRA1	GO:0016020	membrane	Cellular Component	protein_coding	adhesion G protein-coupled receptor A1 [Source:NCBI gene;Acc:423825]	-1
	22597002	22847758	ADGRA1	GO:0098978	glutamatergic synapse	Cellular Component	protein_coding	adhesion G protein-coupled receptor A1 [Source:NCBI gene;Acc:423825]	-1
	22597002	22847758	ADGRA1	GO:0004930	G protein-coupled receptor activity	Molecular Function	protein_coding	adhesion G protein-coupled receptor A1 [Source:NCBI gene;Acc:423825]	-1
	22597002	22847758	ADGRA1	GO:0005515	protein binding	Molecular Function	protein_coding	adhesion G protein-coupled receptor A1 [Source:NCBI gene;Acc:423825]	-1
10	17875706	17910716	ALDH1A3	GO:0002072	optic cup morphogenesis involved in camera-type eye development	Biological Process	protein_coding	aldehyde dehydrogenase 1 family member A3 [Source:NCBI gene;Acc:395389]	1
	17875706	17910716	ALDH1A3	GO:0002138	retinoic acid biosynthetic process	Biological Process	protein_coding	aldehyde dehydrogenase 1 family member A3 [Source:NCBI gene;Acc:395389]	1
	17875706	17910716	ALDH1A3	GO:0006081	aldehyde metabolic process	Biological Process	protein_coding	aldehyde dehydrogenase 1 family member A3 [Source:NCBI gene;Acc:395389]	1
	17875706	17910716	ALDH1A3	GO:0006915	apoptotic process	Biological Process	protein_coding	aldehyde dehydrogenase 1 family member A3 [Source:NCBI gene;Acc:395389]	1
	17875706	17910716	ALDH1A3	GO:0007626	locomotory behavior	Biological Process	protein_coding	aldehyde dehydrogenase 1 family member A3 [Source:NCBI gene;Acc:395389]	1
	17875706	17910716	ALDH1A3	GO:0021768	nucleus accumbens development	Biological Process	protein_coding	aldehyde dehydrogenase 1 family member A3 [Source:NCBI gene;Acc:395389]	1
	17875706	17910716	ALDH1A3	GO:0042472	inner ear morphogenesis	Biological Process	protein_coding	aldehyde dehydrogenase 1 family member A3 [Source:NCBI gene;Acc:395389]	1
	17875706	17910716	ALDH1A3	GO:0042574	retinal metabolic process	Biological Process	protein_coding	aldehyde dehydrogenase 1 family member A3 [Source:NCBI gene;Acc:395389]	1
	17875706	17910716	ALDH1A3	GO:0043065	positive regulation of apoptotic process	Biological Process	protein_coding	aldehyde dehydrogenase 1 family member A3 [Source:NCBI gene;Acc:395389]	1
	17875706	17910716	ALDH1A3	GO:0048386	positive regulation of retinoic acid receptor signaling pathway	Biological Process	protein_coding	aldehyde dehydrogenase 1 family member A3 [Source:NCBI gene;Acc:395389]	1
	17875706	17910716	ALDH1A3	GO:0050885	neuromuscular process controlling balance	Biological Process	protein_coding	aldehyde dehydrogenase 1 family member A3 [Source:NCBI gene;Acc:395389]	1
	17875706	17910716	ALDH1A3	GO:0051289	protein homotetramerization	Biological Process	protein_coding	aldehyde dehydrogenase 1 family member A3 [Source:NCBI gene;Acc:395389]	1
	17875706	17910716	ALDH1A3	GO:0060013	righting reflex	Biological Process	protein_coding	aldehyde dehydrogenase 1 family member A3 [Source:NCBI gene;Acc:395389]	1
	17875706	17910716	ALDH1A3	GO:0060166	olfactory pit development	Biological Process	protein_coding	aldehyde dehydrogenase 1 family member A3 [Source:NCBI gene;Acc:395389]	1
	17875706	17910716	ALDH1A3	GO:0060324	face development	Biological Process	protein_coding	aldehyde dehydrogenase 1 family member A3 [Source:NCBI gene;Acc:395389]	1
	17875706	17910716	ALDH1A3	GO:0070384	Harderian gland development	Biological Process	protein_coding	aldehyde dehydrogenase 1 family member A3 [Source:NCBI gene;Acc:395389]	1
	17875706	17910716	ALDH1A3	GO:0005737	cytoplasm	Cellular Component	protein_coding	aldehyde dehydrogenase 1 family member A3 [Source:NCBI gene;Acc:395389]	1
	17875706	17910716	ALDH1A3	GO:0001758	retinal dehydrogenase activity	Molecular Function	protein_coding	aldehyde dehydrogenase 1 family member A3 [Source:NCBI gene;Acc:395389]	1
	17875706	17910716	ALDH1A3	GO:0004029	aldehyde dehydrogenase (NAD+) activity	Molecular Function	protein_coding	aldehyde dehydrogenase 1 family member A3 [Source:NCBI gene;Acc:395389]	1
	17875706	17910716	ALDH1A3	GO:0016620	oxidoreductase activity	Molecular Function	protein_coding	aldehyde dehydrogenase 1 family member A3 [Source:NCBI gene;Acc:395389]	1
	17875706	17910716	ALDH1A3	GO:0042803	protein homodimerization activity	Molecular Function	protein_coding	aldehyde dehydrogenase 1 family member A3 [Source:NCBI gene;Acc:395389]	1
	17875706	17910716	ALDH1A3	GO:0070324	thyroid hormone binding	Molecular Function	protein_coding	aldehyde dehydrogenase 1 family member A3 [Source:NCBI gene;Acc:395389]	1
	17875706	17910716	ALDH1A3	GO:0070403	NAD+ binding	Molecular Function	protein_coding	aldehyde dehydrogenase 1 family member A3 [Source:NCBI gene;Acc:395389]	1
27	6592624	6623648	NPEPPS	GO:0006508	proteolysis	Biological Process	protein_coding	aminopeptidase puromycin sensitive [Source:NCBI gene;Acc:426231]	-1
	6592624	6623648	NPEPPS	GO:0043171	peptide catabolic process	Biological Process	protein_coding	aminopeptidase puromycin sensitive [Source:NCBI gene;Acc:426231]	-1
	6592624	6623648	NPEPPS	GO:0005737	cytoplasm	Cellular Component	protein_coding	aminopeptidase puromycin sensitive [Source:NCBI gene;Acc:426231]	-1
	6592624	6623648	NPEPPS	GO:0004177	aminopeptidase activity	Molecular Function	protein_coding	aminopeptidase puromycin sensitive [Source:NCBI gene;Acc:426231]	-1
	6592624	6623648	NPEPPS	GO:0008237	metallopeptidase activity	Molecular Function	protein_coding	aminopeptidase puromycin sensitive [Source:NCBI gene;Acc:426231]	-1
	6592624	6623648	NPEPPS	GO:0008270	zinc ion binding	Molecular Function	protein_coding	aminopeptidase puromycin sensitive [Source:NCBI gene;Acc:426231]	-1
	6592624	6623648	NPEPPS	GO:0042277	peptide binding	Molecular Function	protein_coding	aminopeptidase puromycin sensitive [Source:NCBI gene;Acc:426231]	-1
	6592624	6623648	NPEPPS	GO:0070006	metalloaminopeptidase activity	Molecular Function	protein_coding	aminopeptidase puromycin sensitive [Source:NCBI gene;Acc:426231]	-1
1	47510012	47607135	ANO4	GO:0051649	establishment of localization in cell	Biological Process	protein_coding	anoctamin 4 [Source:NCBI gene;Acc:427878]	1
	47510012	47607135	ANO4	GO:0061589	calcium activated phosphatidylserine scrambling	Biological Process	protein_coding	anoctamin 4 [Source:NCBI gene;Acc:427878]	1
	47510012	47607135	ANO4	GO:0061590	calcium activated phosphatidylcholine scrambling	Biological Process	protein_coding	anoctamin 4 [Source:NCBI gene;Acc:427878]	1
	47510012	47607135	ANO4	GO:0061591	calcium activated galactosylceramide scrambling	Biological Process	protein_coding	anoctamin 4 [Source:NCBI gene;Acc:427878]	1
	47510012	47607135	ANO4	GO:1902476	chloride transmembrane transport	Biological Process	protein_coding	anoctamin 4 [Source:NCBI gene;Acc:427878]	1
	47510012	47607135	ANO4	GO:0005886	plasma membrane	Cellular Component	protein_coding	anoctamin 4 [Source:NCBI gene;Acc:427878]	1
	47510012	47607135	ANO4	GO:0005229	intracellularly calcium-gated chloride channel activity	Molecular Function	protein_coding	anoctamin 4 [Source:NCBI gene;Acc:427878]	1
	47510012	47607135	ANO4	GO:0005254	chloride channel activity	Molecular Function	protein_coding	anoctamin 4 [Source:NCBI gene;Acc:427878]	1
	47510012	47607135	ANO4	GO:0017128	phospholipid scramblase activity	Molecular Function	protein_coding	anoctamin 4 [Source:NCBI gene;Acc:427878]	1
	47510012	47607135	ANO4	GO:0046983	protein dimerization activity	Molecular Function	protein_coding	anoctamin 4 [Source:NCBI gene;Acc:427878]	1
8	27947422	27969461	ATG4C	GO:0000045	autophagosome assembly	Biological Process	protein_coding	autophagy related 4C cysteine peptidase [Source:NCBI gene;Acc:424688]	1
	27947422	27969461	ATG4C	GO:0000423	mitophagy	Biological Process	protein_coding	autophagy related 4C cysteine peptidase [Source:NCBI gene;Acc:424688]	1
	27947422	27969461	ATG4C	GO:0006508	proteolysis	Biological Process	protein_coding	autophagy related 4C cysteine peptidase [Source:NCBI gene;Acc:424688]	1
	27947422	27969461	ATG4C	GO:0006914	autophagy	Biological Process	protein_coding	autophagy related 4C cysteine peptidase [Source:NCBI gene;Acc:424688]	1
	27947422	27969461	ATG4C	GO:0015031	protein transport	Biological Process	protein_coding	autophagy related 4C cysteine peptidase [Source:NCBI gene;Acc:424688]	1
	27947422	27969461	ATG4C	GO:0016485	protein processing	Biological Process	protein_coding	autophagy related 4C cysteine peptidase [Source:NCBI gene;Acc:424688]	1
	27947422	27969461	ATG4C	GO:0034727	piecemeal microautophagy of the nucleus	Biological Process	protein_coding	autophagy related 4C cysteine peptidase [Source:NCBI gene;Acc:424688]	1
	27947422	27969461	ATG4C	GO:0035973	aggrephagy	Biological Process	protein_coding	autophagy related 4C cysteine peptidase [Source:NCBI gene;Acc:424688]	1
	27947422	27969461	ATG4C	GO:0005737	cytoplasm	Cellular Component	protein_coding	autophagy related 4C cysteine peptidase [Source:NCBI gene;Acc:424688]	1
	27947422	27969461	ATG4C	GO:0004197	cysteine-type endopeptidase activity	Molecular Function	protein_coding	autophagy related 4C cysteine peptidase [Source:NCBI gene;Acc:424688]	1
	27947422	27969461	ATG4C	GO:0008234	cysteine-type peptidase activity	Molecular Function	protein_coding	autophagy related 4C cysteine peptidase [Source:NCBI gene;Acc:424688]	1
	27947422	27969461	ATG4C	GO:0019786	protein-phosphatidylethanolamide deconjugating activity	Molecular Function	protein_coding	autophagy related 4C cysteine peptidase [Source:NCBI gene;Acc:424688]	1
7	35329301	35401729	CACNB4	GO:0007214	gamma-aminobutyric acid signaling pathway	Biological Process	protein_coding	calcium voltage-gated channel auxiliary subunit beta 4 [Source:NCBI gene;Acc:374259]	-1
	35329301	35401729	CACNB4	GO:0007268	chemical synaptic transmission	Biological Process	protein_coding	calcium voltage-gated channel auxiliary subunit beta 4 [Source:NCBI gene;Acc:374259]	-1
	35329301	35401729	CACNB4	GO:0007528	neuromuscular junction development	Biological Process	protein_coding	calcium voltage-gated channel auxiliary subunit beta 4 [Source:NCBI gene;Acc:374259]	-1
	35329301	35401729	CACNB4	GO:0007628	adult walking behavior	Biological Process	protein_coding	calcium voltage-gated channel auxiliary subunit beta 4 [Source:NCBI gene;Acc:374259]	-1
	35329301	35401729	CACNB4	GO:0014051	gamma-aminobutyric acid secretion	Biological Process	protein_coding	calcium voltage-gated channel auxiliary subunit beta 4 [Source:NCBI gene;Acc:374259]	-1
	35329301	35401729	CACNB4	GO:0019227	neuronal action potential propagation	Biological Process	protein_coding	calcium voltage-gated channel auxiliary subunit beta 4 [Source:NCBI gene;Acc:374259]	-1
	35329301	35401729	CACNB4	GO:0035249	synaptic transmission	Biological Process	protein_coding	calcium voltage-gated channel auxiliary subunit beta 4 [Source:NCBI gene;Acc:374259]	-1
	35329301	35401729	CACNB4	GO:0046058	cAMP metabolic process	Biological Process	protein_coding	calcium voltage-gated channel auxiliary subunit beta 4 [Source:NCBI gene;Acc:374259]	-1
	35329301	35401729	CACNB4	GO:0048536	spleen development	Biological Process	protein_coding	calcium voltage-gated channel auxiliary subunit beta 4 [Source:NCBI gene;Acc:374259]	-1
	35329301	35401729	CACNB4	GO:0048538	thymus development	Biological Process	protein_coding	calcium voltage-gated channel auxiliary subunit beta 4 [Source:NCBI gene;Acc:374259]	-1
	35329301	35401729	CACNB4	GO:0048541	Peyer's patch development	Biological Process	protein_coding	calcium voltage-gated channel auxiliary subunit beta 4 [Source:NCBI gene;Acc:374259]	-1
	35329301	35401729	CACNB4	GO:0050852	T cell receptor signaling pathway	Biological Process	protein_coding	calcium voltage-gated channel auxiliary subunit beta 4 [Source:NCBI gene;Acc:374259]	-1
	35329301	35401729	CACNB4	GO:0050908	detection of light stimulus involved in visual perception	Biological Process	protein_coding	calcium voltage-gated channel auxiliary subunit beta 4 [Source:NCBI gene;Acc:374259]	-1
	35329301	35401729	CACNB4	GO:0055001	muscle cell development	Biological Process	protein_coding	calcium voltage-gated channel auxiliary subunit beta 4 [Source:NCBI gene;Acc:374259]	-1
	35329301	35401729	CACNB4	GO:0070588	calcium ion transmembrane transport	Biological Process	protein_coding	calcium voltage-gated channel auxiliary subunit beta 4 [Source:NCBI gene;Acc:374259]	-1
	35329301	35401729	CACNB4	GO:1901385	regulation of voltage-gated calcium channel activity	Biological Process	protein_coding	calcium voltage-gated channel auxiliary subunit beta 4 [Source:NCBI gene;Acc:374259]	-1
	35329301	35401729	CACNB4	GO:1990830	cellular response to leukemia inhibitory factor	Biological Process	protein_coding	calcium voltage-gated channel auxiliary subunit beta 4 [Source:NCBI gene;Acc:374259]	-1
	35329301	35401729	CACNB4	GO:2000300	regulation of synaptic vesicle exocytosis	Biological Process	protein_coding	calcium voltage-gated channel auxiliary subunit beta 4 [Source:NCBI gene;Acc:374259]	-1
	35329301	35401729	CACNB4	GO:0005891	voltage-gated calcium channel complex	Cellular Component	protein_coding	calcium voltage-gated channel auxiliary subunit beta 4 [Source:NCBI gene;Acc:374259]	-1
	35329301	35401729	CACNB4	GO:0098978	glutamatergic synapse	Cellular Component	protein_coding	calcium voltage-gated channel auxiliary subunit beta 4 [Source:NCBI gene;Acc:374259]	-1
	35329301	35401729	CACNB4	GO:0005245	voltage-gated calcium channel activity	Molecular Function	protein_coding	calcium voltage-gated channel auxiliary subunit beta 4 [Source:NCBI gene;Acc:374259]	-1
	35329301	35401729	CACNB4	GO:0005515	protein binding	Molecular Function	protein_coding	calcium voltage-gated channel auxiliary subunit beta 4 [Source:NCBI gene;Acc:374259]	-1
	35329301	35401729	CACNB4	GO:0008331	high voltage-gated calcium channel activity	Molecular Function	protein_coding	calcium voltage-gated channel auxiliary subunit beta 4 [Source:NCBI gene;Acc:374259]	-1
	35329301	35401729	CACNB4	GO:0099626	voltage-gated calcium channel activity involved in regulation of presynaptic cytosolic calcium levels	Molecular Function	protein_coding	calcium voltage-gated channel auxiliary subunit beta 4 [Source:NCBI gene;Acc:374259]	-1
5	16814154	16844218	CPT1A	GO:0001676	long-chain fatty acid metabolic process	Biological Process	protein_coding	carnitine palmitoyltransferase 1A [Source:NCBI gene;Acc:423118]	-1
	16814154	16844218	CPT1A	GO:0006631	fatty acid metabolic process	Biological Process	protein_coding	carnitine palmitoyltransferase 1A [Source:NCBI gene;Acc:423118]	-1
	16814154	16844218	CPT1A	GO:0006635	fatty acid beta-oxidation	Biological Process	protein_coding	carnitine palmitoyltransferase 1A [Source:NCBI gene;Acc:423118]	-1
	16814154	16844218	CPT1A	GO:0009437	carnitine metabolic process	Biological Process	protein_coding	carnitine palmitoyltransferase 1A [Source:NCBI gene;Acc:423118]	-1
	16814154	16844218	CPT1A	GO:0030855	epithelial cell differentiation	Biological Process	protein_coding	carnitine palmitoyltransferase 1A [Source:NCBI gene;Acc:423118]	-1
	16814154	16844218	CPT1A	GO:0045089	positive regulation of innate immune response	Biological Process	protein_coding	carnitine palmitoyltransferase 1A [Source:NCBI gene;Acc:423118]	-1
	16814154	16844218	CPT1A	GO:0005739	mitochondrion	Cellular Component	protein_coding	carnitine palmitoyltransferase 1A [Source:NCBI gene;Acc:423118]	-1
	16814154	16844218	CPT1A	GO:0005741	mitochondrial outer membrane	Cellular Component	protein_coding	carnitine palmitoyltransferase 1A [Source:NCBI gene;Acc:423118]	-1
	16814154	16844218	CPT1A	GO:0016020	membrane	Cellular Component	protein_coding	carnitine palmitoyltransferase 1A [Source:NCBI gene;Acc:423118]	-1
	16814154	16844218	CPT1A	GO:0004095	carnitine O-palmitoyltransferase activity	Molecular Function	protein_coding	carnitine palmitoyltransferase 1A [Source:NCBI gene;Acc:423118]	-1
	16814154	16844218	CPT1A	GO:0016746	acyltransferase activity	Molecular Function	protein_coding	carnitine palmitoyltransferase 1A [Source:NCBI gene;Acc:423118]	-1
	16814154	16844218	CPT1A	GO:0030674	protein-macromolecule adaptor activity	Molecular Function	protein_coding	carnitine palmitoyltransferase 1A [Source:NCBI gene;Acc:423118]	-1
8	6384431	6436044	CEP350	GO:0034453	microtubule anchoring	Biological Process	protein_coding	centrosomal protein 350 [Source:NCBI gene;Acc:424417]	-1
	6384431	6436044	CEP350	GO:0071539	protein localization to centrosome	Biological Process	protein_coding	centrosomal protein 350 [Source:NCBI gene;Acc:424417]	-1
	6384431	6436044	CEP350	GO:1905515	non-motile cilium assembly	Biological Process	protein_coding	centrosomal protein 350 [Source:NCBI gene;Acc:424417]	-1
	6384431	6436044	CEP350	GO:0005813	centrosome	Cellular Component	protein_coding	centrosomal protein 350 [Source:NCBI gene;Acc:424417]	-1
	6384431	6436044	CEP350	GO:0005814	centriole	Cellular Component	protein_coding	centrosomal protein 350 [Source:NCBI gene;Acc:424417]	-1
	6384431	6436044	CEP350	GO:0008017	microtubule binding	Molecular Function	protein_coding	centrosomal protein 350 [Source:NCBI gene;Acc:424417]	-1
1	195927366	195949522	CHRDL2	GO:0005576	extracellular region	Cellular Component	protein_coding	chordin like 2 [Source:NCBI gene;Acc:419054]	-1
	195927366	195949522	CHRDL2	GO:0005515	protein binding	Molecular Function	protein_coding	chordin like 2 [Source:NCBI gene;Acc:419054]	-1
1	81317906	81339566	CHD1L	GO:0006281	DNA repair	Biological Process	protein_coding	chromodomain helicase DNA binding protein 1 like [Source:NCBI gene;Acc:418338]	-1
	81317906	81339566	CHD1L	GO:0006338	chromatin remodeling	Biological Process	protein_coding	chromodomain helicase DNA binding protein 1 like [Source:NCBI gene;Acc:418338]	-1
	81317906	81339566	CHD1L	GO:0005634	nucleus	Cellular Component	protein_coding	chromodomain helicase DNA binding protein 1 like [Source:NCBI gene;Acc:418338]	-1
	81317906	81339566	CHD1L	GO:0005654	nucleoplasm	Cellular Component	protein_coding	chromodomain helicase DNA binding protein 1 like [Source:NCBI gene;Acc:418338]	-1
	81317906	81339566	CHD1L	GO:0005829	cytosol	Cellular Component	protein_coding	chromodomain helicase DNA binding protein 1 like [Source:NCBI gene;Acc:418338]	-1
	81317906	81339566	CHD1L	GO:0005886	plasma membrane	Cellular Component	protein_coding	chromodomain helicase DNA binding protein 1 like [Source:NCBI gene;Acc:418338]	-1
	81317906	81339566	CHD1L	GO:0035861	site of double-strand break	Cellular Component	protein_coding	chromodomain helicase DNA binding protein 1 like [Source:NCBI gene;Acc:418338]	-1
	81317906	81339566	CHD1L	GO:0003678	DNA helicase activity	Molecular Function	protein_coding	chromodomain helicase DNA binding protein 1 like [Source:NCBI gene;Acc:418338]	-1
	81317906	81339566	CHD1L	GO:0005524	ATP binding	Molecular Function	protein_coding	chromodomain helicase DNA binding protein 1 like [Source:NCBI gene;Acc:418338]	-1
	81317906	81339566	CHD1L	GO:0016787	hydrolase activity	Molecular Function	protein_coding	chromodomain helicase DNA binding protein 1 like [Source:NCBI gene;Acc:418338]	-1
	81317906	81339566	CHD1L	GO:0016887	ATP hydrolysis activity	Molecular Function	protein_coding	chromodomain helicase DNA binding protein 1 like [Source:NCBI gene;Acc:418338]	-1
	81317906	81339566	CHD1L	GO:0031491	nucleosome binding	Molecular Function	protein_coding	chromodomain helicase DNA binding protein 1 like [Source:NCBI gene;Acc:418338]	-1
	81317906	81339566	CHD1L	GO:0140566	histone reader activity	Molecular Function	protein_coding	chromodomain helicase DNA binding protein 1 like [Source:NCBI gene;Acc:418338]	-1
	81317906	81339566	CHD1L	GO:0140658	ATP-dependent chromatin remodeler activity	Molecular Function	protein_coding	chromodomain helicase DNA binding protein 1 like [Source:NCBI gene;Acc:418338]	-1
	81317906	81339566	CHD1L	GO:0160004	poly-ADP-D-ribose modification-dependent protein binding	Molecular Function	protein_coding	chromodomain helicase DNA binding protein 1 like [Source:NCBI gene;Acc:418338]	-1
4	39326496	39354844	CFAP97	GO:0007283	spermatogenesis	Biological Process	protein_coding	cilia and flagella associated protein 97 [Source:NCBI gene;Acc:422545]	1
16	2609635	2624278	C4	GO:0002376	immune system process	Biological Process	protein_coding	complement 4 [Source:NCBI gene;Acc:426611]	1
	2609635	2624278	C4	GO:0006956	complement activation	Biological Process	protein_coding	complement 4 [Source:NCBI gene;Acc:426611]	1
	2609635	2624278	C4	GO:0005576	extracellular region	Cellular Component	protein_coding	complement 4 [Source:NCBI gene;Acc:426611]	1
	2609635	2624278	C4	GO:0005615	extracellular space	Cellular Component	protein_coding	complement 4 [Source:NCBI gene;Acc:426611]	1
	2609635	2624278	C4	GO:0030424	axon	Cellular Component	protein_coding	complement 4 [Source:NCBI gene;Acc:426611]	1
	2609635	2624278	C4	GO:0030425	dendrite	Cellular Component	protein_coding	complement 4 [Source:NCBI gene;Acc:426611]	1
	2609635	2624278	C4	GO:0045202	synapse	Cellular Component	protein_coding	complement 4 [Source:NCBI gene;Acc:426611]	1
	2609635	2624278	C4	GO:0004866	endopeptidase inhibitor activity	Molecular Function	protein_coding	complement 4 [Source:NCBI gene;Acc:426611]	1
	2609635	2624278	C4	GO:0005515	protein binding	Molecular Function	protein_coding	complement 4 [Source:NCBI gene;Acc:426611]	1
7	24417886	24674006	CNTNAP5	GO:0007155	cell adhesion	Biological Process	protein_coding	contactin associated protein like 5 [Source:NCBI gene;Acc:424231]	-1
	24417886	24674006	CNTNAP5	GO:0016020	membrane	Cellular Component	protein_coding	contactin associated protein like 5 [Source:NCBI gene;Acc:424231]	-1
2	81067153	81215837	COBL	GO:0000578	embryonic axis specification	Biological Process	protein_coding	cordon-bleu WH2 repeat protein [Source:NCBI gene;Acc:420949]	-1
	81067153	81215837	COBL	GO:0001757	somite specification	Biological Process	protein_coding	cordon-bleu WH2 repeat protein [Source:NCBI gene;Acc:420949]	-1
	81067153	81215837	COBL	GO:0001843	neural tube closure	Biological Process	protein_coding	cordon-bleu WH2 repeat protein [Source:NCBI gene;Acc:420949]	-1
	81067153	81215837	COBL	GO:0001889	liver development	Biological Process	protein_coding	cordon-bleu WH2 repeat protein [Source:NCBI gene;Acc:420949]	-1
	81067153	81215837	COBL	GO:0030041	actin filament polymerization	Biological Process	protein_coding	cordon-bleu WH2 repeat protein [Source:NCBI gene;Acc:420949]	-1
	81067153	81215837	COBL	GO:0030903	notochord development	Biological Process	protein_coding	cordon-bleu WH2 repeat protein [Source:NCBI gene;Acc:420949]	-1
	81067153	81215837	COBL	GO:0033504	floor plate development	Biological Process	protein_coding	cordon-bleu WH2 repeat protein [Source:NCBI gene;Acc:420949]	-1
	81067153	81215837	COBL	GO:0048565	digestive tract development	Biological Process	protein_coding	cordon-bleu WH2 repeat protein [Source:NCBI gene;Acc:420949]	-1
	81067153	81215837	COBL	GO:0048669	collateral sprouting in absence of injury	Biological Process	protein_coding	cordon-bleu WH2 repeat protein [Source:NCBI gene;Acc:420949]	-1
	81067153	81215837	COBL	GO:0051639	actin filament network formation	Biological Process	protein_coding	cordon-bleu WH2 repeat protein [Source:NCBI gene;Acc:420949]	-1
	81067153	81215837	COBL	GO:1900006	positive regulation of dendrite development	Biological Process	protein_coding	cordon-bleu WH2 repeat protein [Source:NCBI gene;Acc:420949]	-1
	81067153	81215837	COBL	GO:1900029	positive regulation of ruffle assembly	Biological Process	protein_coding	cordon-bleu WH2 repeat protein [Source:NCBI gene;Acc:420949]	-1
	81067153	81215837	COBL	GO:0001726	ruffle	Cellular Component	protein_coding	cordon-bleu WH2 repeat protein [Source:NCBI gene;Acc:420949]	-1
	81067153	81215837	COBL	GO:0005884	actin filament	Cellular Component	protein_coding	cordon-bleu WH2 repeat protein [Source:NCBI gene;Acc:420949]	-1
	81067153	81215837	COBL	GO:0005886	plasma membrane	Cellular Component	protein_coding	cordon-bleu WH2 repeat protein [Source:NCBI gene;Acc:420949]	-1
	81067153	81215837	COBL	GO:0005938	cell cortex	Cellular Component	protein_coding	cordon-bleu WH2 repeat protein [Source:NCBI gene;Acc:420949]	-1
	81067153	81215837	COBL	GO:0016020	membrane	Cellular Component	protein_coding	cordon-bleu WH2 repeat protein [Source:NCBI gene;Acc:420949]	-1
	81067153	81215837	COBL	GO:0043025	neuronal cell body	Cellular Component	protein_coding	cordon-bleu WH2 repeat protein [Source:NCBI gene;Acc:420949]	-1
	81067153	81215837	COBL	GO:0044294	dendritic growth cone	Cellular Component	protein_coding	cordon-bleu WH2 repeat protein [Source:NCBI gene;Acc:420949]	-1
	81067153	81215837	COBL	GO:0044295	axonal growth cone	Cellular Component	protein_coding	cordon-bleu WH2 repeat protein [Source:NCBI gene;Acc:420949]	-1
	81067153	81215837	COBL	GO:0048471	perinuclear region of cytoplasm	Cellular Component	protein_coding	cordon-bleu WH2 repeat protein [Source:NCBI gene;Acc:420949]	-1
	81067153	81215837	COBL	GO:1990357	terminal web	Cellular Component	protein_coding	cordon-bleu WH2 repeat protein [Source:NCBI gene;Acc:420949]	-1
	81067153	81215837	COBL	GO:0003785	actin monomer binding	Molecular Function	protein_coding	cordon-bleu WH2 repeat protein [Source:NCBI gene;Acc:420949]	-1
1	57435331	57641794	DGKI	GO:0006629	lipid metabolic process	Biological Process	protein_coding	diacylglycerol kinase iota [Source:NCBI gene;Acc:418124]	1
	57435331	57641794	DGKI	GO:0007200	phospholipase C-activating G protein-coupled receptor signaling pathway	Biological Process	protein_coding	diacylglycerol kinase iota [Source:NCBI gene;Acc:418124]	1
	57435331	57641794	DGKI	GO:0007265	Ras protein signal transduction	Biological Process	protein_coding	diacylglycerol kinase iota [Source:NCBI gene;Acc:418124]	1
	57435331	57641794	DGKI	GO:0007269	neurotransmitter secretion	Biological Process	protein_coding	diacylglycerol kinase iota [Source:NCBI gene;Acc:418124]	1
	57435331	57641794	DGKI	GO:0035556	intracellular signal transduction	Biological Process	protein_coding	diacylglycerol kinase iota [Source:NCBI gene;Acc:418124]	1
	57435331	57641794	DGKI	GO:0046339	diacylglycerol metabolic process	Biological Process	protein_coding	diacylglycerol kinase iota [Source:NCBI gene;Acc:418124]	1
	57435331	57641794	DGKI	GO:0046579	positive regulation of Ras protein signal transduction	Biological Process	protein_coding	diacylglycerol kinase iota [Source:NCBI gene;Acc:418124]	1
	57435331	57641794	DGKI	GO:0046834	lipid phosphorylation	Biological Process	protein_coding	diacylglycerol kinase iota [Source:NCBI gene;Acc:418124]	1
	57435331	57641794	DGKI	GO:0046959	habituation	Biological Process	protein_coding	diacylglycerol kinase iota [Source:NCBI gene;Acc:418124]	1
	57435331	57641794	DGKI	GO:0051966	regulation of synaptic transmission	Biological Process	protein_coding	diacylglycerol kinase iota [Source:NCBI gene;Acc:418124]	1
	57435331	57641794	DGKI	GO:0060079	excitatory postsynaptic potential	Biological Process	protein_coding	diacylglycerol kinase iota [Source:NCBI gene;Acc:418124]	1
	57435331	57641794	DGKI	GO:0099171	presynaptic modulation of chemical synaptic transmission	Biological Process	protein_coding	diacylglycerol kinase iota [Source:NCBI gene;Acc:418124]	1
	57435331	57641794	DGKI	GO:1900452	regulation of long-term synaptic depression	Biological Process	protein_coding	diacylglycerol kinase iota [Source:NCBI gene;Acc:418124]	1
	57435331	57641794	DGKI	GO:0005634	nucleus	Cellular Component	protein_coding	diacylglycerol kinase iota [Source:NCBI gene;Acc:418124]	1
	57435331	57641794	DGKI	GO:0032045	guanyl-nucleotide exchange factor complex	Cellular Component	protein_coding	diacylglycerol kinase iota [Source:NCBI gene;Acc:418124]	1
	57435331	57641794	DGKI	GO:0048471	perinuclear region of cytoplasm	Cellular Component	protein_coding	diacylglycerol kinase iota [Source:NCBI gene;Acc:418124]	1
	57435331	57641794	DGKI	GO:0098685	Schaffer collateral - CA1 synapse	Cellular Component	protein_coding	diacylglycerol kinase iota [Source:NCBI gene;Acc:418124]	1
	57435331	57641794	DGKI	GO:0098793	presynapse	Cellular Component	protein_coding	diacylglycerol kinase iota [Source:NCBI gene;Acc:418124]	1
	57435331	57641794	DGKI	GO:0098794	postsynapse	Cellular Component	protein_coding	diacylglycerol kinase iota [Source:NCBI gene;Acc:418124]	1
	57435331	57641794	DGKI	GO:0098978	glutamatergic synapse	Cellular Component	protein_coding	diacylglycerol kinase iota [Source:NCBI gene;Acc:418124]	1
	57435331	57641794	DGKI	GO:0004143	ATP-dependent diacylglycerol kinase activity	Molecular Function	protein_coding	diacylglycerol kinase iota [Source:NCBI gene;Acc:418124]	1
	57435331	57641794	DGKI	GO:0005095	GTPase inhibitor activity	Molecular Function	protein_coding	diacylglycerol kinase iota [Source:NCBI gene;Acc:418124]	1
	57435331	57641794	DGKI	GO:0005515	protein binding	Molecular Function	protein_coding	diacylglycerol kinase iota [Source:NCBI gene;Acc:418124]	1
	57435331	57641794	DGKI	GO:0005524	ATP binding	Molecular Function	protein_coding	diacylglycerol kinase iota [Source:NCBI gene;Acc:418124]	1
	57435331	57641794	DGKI	GO:0031267	small GTPase binding	Molecular Function	protein_coding	diacylglycerol kinase iota [Source:NCBI gene;Acc:418124]	1
	57435331	57641794	DGKI	GO:0046872	metal ion binding	Molecular Function	protein_coding	diacylglycerol kinase iota [Source:NCBI gene;Acc:418124]	1
12	9048747	9114490	DNAH12	GO:0007018	microtubule-based movement	Biological Process	protein_coding	dynein, axonemal, heavy chain 12 [Source:NCBI gene;Acc:416004]	-1
	9048747	9114490	DNAH12	GO:0005874	microtubule	Cellular Component	protein_coding	dynein, axonemal, heavy chain 12 [Source:NCBI gene;Acc:416004]	-1
	9048747	9114490	DNAH12	GO:0005930	axoneme	Cellular Component	protein_coding	dynein, axonemal, heavy chain 12 [Source:NCBI gene;Acc:416004]	-1
	9048747	9114490	DNAH12	GO:0030286	dynein complex	Cellular Component	protein_coding	dynein, axonemal, heavy chain 12 [Source:NCBI gene;Acc:416004]	-1
	9048747	9114490	DNAH12	GO:0005524	ATP binding	Molecular Function	protein_coding	dynein, axonemal, heavy chain 12 [Source:NCBI gene;Acc:416004]	-1
	9048747	9114490	DNAH12	GO:0008569	minus-end-directed microtubule motor activity	Molecular Function	protein_coding	dynein, axonemal, heavy chain 12 [Source:NCBI gene;Acc:416004]	-1
	9048747	9114490	DNAH12	GO:0016887	ATP hydrolysis activity	Molecular Function	protein_coding	dynein, axonemal, heavy chain 12 [Source:NCBI gene;Acc:416004]	-1
	9048747	9114490	DNAH12	GO:0045505	dynein intermediate chain binding	Molecular Function	protein_coding	dynein, axonemal, heavy chain 12 [Source:NCBI gene;Acc:416004]	-1
	9048747	9114490	DNAH12	GO:0051959	dynein light intermediate chain binding	Molecular Function	protein_coding	dynein, axonemal, heavy chain 12 [Source:NCBI gene;Acc:416004]	-1
1	2056289	2511935	EXOC4	GO:0006612	protein targeting to membrane	Biological Process	protein_coding	exocyst complex component 4 [Source:NCBI gene;Acc:416700]	-1
	2056289	2511935	EXOC4	GO:0006887	exocytosis	Biological Process	protein_coding	exocyst complex component 4 [Source:NCBI gene;Acc:416700]	-1
	2056289	2511935	EXOC4	GO:0006893	Golgi to plasma membrane transport	Biological Process	protein_coding	exocyst complex component 4 [Source:NCBI gene;Acc:416700]	-1
	2056289	2511935	EXOC4	GO:0006904	vesicle docking involved in exocytosis	Biological Process	protein_coding	exocyst complex component 4 [Source:NCBI gene;Acc:416700]	-1
	2056289	2511935	EXOC4	GO:0007268	chemical synaptic transmission	Biological Process	protein_coding	exocyst complex component 4 [Source:NCBI gene;Acc:416700]	-1
	2056289	2511935	EXOC4	GO:0048341	paraxial mesoderm formation	Biological Process	protein_coding	exocyst complex component 4 [Source:NCBI gene;Acc:416700]	-1
	2056289	2511935	EXOC4	GO:0071806	protein transmembrane transport	Biological Process	protein_coding	exocyst complex component 4 [Source:NCBI gene;Acc:416700]	-1
	2056289	2511935	EXOC4	GO:0090522	vesicle tethering involved in exocytosis	Biological Process	protein_coding	exocyst complex component 4 [Source:NCBI gene;Acc:416700]	-1
	2056289	2511935	EXOC4	GO:0000145	exocyst	Cellular Component	protein_coding	exocyst complex component 4 [Source:NCBI gene;Acc:416700]	-1
	2056289	2511935	EXOC4	GO:0005813	centrosome	Cellular Component	protein_coding	exocyst complex component 4 [Source:NCBI gene;Acc:416700]	-1
	2056289	2511935	EXOC4	GO:0005902	microvillus	Cellular Component	protein_coding	exocyst complex component 4 [Source:NCBI gene;Acc:416700]	-1
	2056289	2511935	EXOC4	GO:0032584	growth cone membrane	Cellular Component	protein_coding	exocyst complex component 4 [Source:NCBI gene;Acc:416700]	-1
	2056289	2511935	EXOC4	GO:0035748	myelin sheath abaxonal region	Cellular Component	protein_coding	exocyst complex component 4 [Source:NCBI gene;Acc:416700]	-1
	2056289	2511935	EXOC4	GO:0045202	synapse	Cellular Component	protein_coding	exocyst complex component 4 [Source:NCBI gene;Acc:416700]	-1
	2056289	2511935	EXOC4	GO:0030165	PDZ domain binding	Molecular Function	protein_coding	exocyst complex component 4 [Source:NCBI gene;Acc:416700]	-1
5	21966267	22035594	EXT2	GO:0001503	ossification	Biological Process	protein_coding	exostosin glycosyltransferase 2 [Source:NCBI gene;Acc:425859]	1
	21966267	22035594	EXT2	GO:0001707	mesoderm formation	Biological Process	protein_coding	exostosin glycosyltransferase 2 [Source:NCBI gene;Acc:425859]	1
	21966267	22035594	EXT2	GO:0002062	chondrocyte differentiation	Biological Process	protein_coding	exostosin glycosyltransferase 2 [Source:NCBI gene;Acc:425859]	1
	21966267	22035594	EXT2	GO:0006486	protein glycosylation	Biological Process	protein_coding	exostosin glycosyltransferase 2 [Source:NCBI gene;Acc:425859]	1
	21966267	22035594	EXT2	GO:0006487	protein N-linked glycosylation	Biological Process	protein_coding	exostosin glycosyltransferase 2 [Source:NCBI gene;Acc:425859]	1
	21966267	22035594	EXT2	GO:0008217	regulation of blood pressure	Biological Process	protein_coding	exostosin glycosyltransferase 2 [Source:NCBI gene;Acc:425859]	1
	21966267	22035594	EXT2	GO:0010467	gene expression	Biological Process	protein_coding	exostosin glycosyltransferase 2 [Source:NCBI gene;Acc:425859]	1
	21966267	22035594	EXT2	GO:0015012	heparan sulfate proteoglycan biosynthetic process	Biological Process	protein_coding	exostosin glycosyltransferase 2 [Source:NCBI gene;Acc:425859]	1
	21966267	22035594	EXT2	GO:0015014	heparan sulfate proteoglycan biosynthetic process	Biological Process	protein_coding	exostosin glycosyltransferase 2 [Source:NCBI gene;Acc:425859]	1
	21966267	22035594	EXT2	GO:0030210	heparin proteoglycan biosynthetic process	Biological Process	protein_coding	exostosin glycosyltransferase 2 [Source:NCBI gene;Acc:425859]	1
	21966267	22035594	EXT2	GO:0042044	fluid transport	Biological Process	protein_coding	exostosin glycosyltransferase 2 [Source:NCBI gene;Acc:425859]	1
	21966267	22035594	EXT2	GO:0042311	vasodilation	Biological Process	protein_coding	exostosin glycosyltransferase 2 [Source:NCBI gene;Acc:425859]	1
	21966267	22035594	EXT2	GO:0044344	cellular response to fibroblast growth factor stimulus	Biological Process	protein_coding	exostosin glycosyltransferase 2 [Source:NCBI gene;Acc:425859]	1
	21966267	22035594	EXT2	GO:0050891	multicellular organismal-level water homeostasis	Biological Process	protein_coding	exostosin glycosyltransferase 2 [Source:NCBI gene;Acc:425859]	1
	21966267	22035594	EXT2	GO:0051923	sulfation	Biological Process	protein_coding	exostosin glycosyltransferase 2 [Source:NCBI gene;Acc:425859]	1
	21966267	22035594	EXT2	GO:0055078	sodium ion homeostasis	Biological Process	protein_coding	exostosin glycosyltransferase 2 [Source:NCBI gene;Acc:425859]	1
	21966267	22035594	EXT2	GO:0060047	heart contraction	Biological Process	protein_coding	exostosin glycosyltransferase 2 [Source:NCBI gene;Acc:425859]	1
	21966267	22035594	EXT2	GO:0060350	endochondral bone morphogenesis	Biological Process	protein_coding	exostosin glycosyltransferase 2 [Source:NCBI gene;Acc:425859]	1
	21966267	22035594	EXT2	GO:0005789	endoplasmic reticulum membrane	Cellular Component	protein_coding	exostosin glycosyltransferase 2 [Source:NCBI gene;Acc:425859]	1
	21966267	22035594	EXT2	GO:0005794	Golgi apparatus	Cellular Component	protein_coding	exostosin glycosyltransferase 2 [Source:NCBI gene;Acc:425859]	1
	21966267	22035594	EXT2	GO:0016020	membrane	Cellular Component	protein_coding	exostosin glycosyltransferase 2 [Source:NCBI gene;Acc:425859]	1
	21966267	22035594	EXT2	GO:0043541	UDP-N-acetylglucosamine transferase complex	Cellular Component	protein_coding	exostosin glycosyltransferase 2 [Source:NCBI gene;Acc:425859]	1
	21966267	22035594	EXT2	GO:0016757	glycosyltransferase activity	Molecular Function	protein_coding	exostosin glycosyltransferase 2 [Source:NCBI gene;Acc:425859]	1
	21966267	22035594	EXT2	GO:0042803	protein homodimerization activity	Molecular Function	protein_coding	exostosin glycosyltransferase 2 [Source:NCBI gene;Acc:425859]	1
	21966267	22035594	EXT2	GO:0046982	protein heterodimerization activity	Molecular Function	protein_coding	exostosin glycosyltransferase 2 [Source:NCBI gene;Acc:425859]	1
	21966267	22035594	EXT2	GO:0050508	glucuronosyl-N-acetylglucosaminyl-proteoglycan 4-alpha-N-acetylglucosaminyltransferase activity	Molecular Function	protein_coding	exostosin glycosyltransferase 2 [Source:NCBI gene;Acc:425859]	1
	21966267	22035594	EXT2	GO:0050509	N-acetylglucosaminyl-proteoglycan 4-beta-glucuronosyltransferase activity	Molecular Function	protein_coding	exostosin glycosyltransferase 2 [Source:NCBI gene;Acc:425859]	1
1	132566482	132611904	GABRA5	GO:0001662	behavioral fear response	Biological Process	protein_coding	gamma-aminobutyric acid type A receptor alpha5 subunit [Source:NCBI gene;Acc:418684]	-1
	132566482	132611904	GABRA5	GO:0006821	chloride transport	Biological Process	protein_coding	gamma-aminobutyric acid type A receptor alpha5 subunit [Source:NCBI gene;Acc:418684]	-1
	132566482	132611904	GABRA5	GO:0007165	signal transduction	Biological Process	protein_coding	gamma-aminobutyric acid type A receptor alpha5 subunit [Source:NCBI gene;Acc:418684]	-1
	132566482	132611904	GABRA5	GO:0007214	gamma-aminobutyric acid signaling pathway	Biological Process	protein_coding	gamma-aminobutyric acid type A receptor alpha5 subunit [Source:NCBI gene;Acc:418684]	-1
	132566482	132611904	GABRA5	GO:0008306	associative learning	Biological Process	protein_coding	gamma-aminobutyric acid type A receptor alpha5 subunit [Source:NCBI gene;Acc:418684]	-1
	132566482	132611904	GABRA5	GO:0034220	monoatomic ion transmembrane transport	Biological Process	protein_coding	gamma-aminobutyric acid type A receptor alpha5 subunit [Source:NCBI gene;Acc:418684]	-1
	132566482	132611904	GABRA5	GO:0050877	nervous system process	Biological Process	protein_coding	gamma-aminobutyric acid type A receptor alpha5 subunit [Source:NCBI gene;Acc:418684]	-1
	132566482	132611904	GABRA5	GO:0051932	synaptic transmission	Biological Process	protein_coding	gamma-aminobutyric acid type A receptor alpha5 subunit [Source:NCBI gene;Acc:418684]	-1
	132566482	132611904	GABRA5	GO:0060078	regulation of postsynaptic membrane potential	Biological Process	protein_coding	gamma-aminobutyric acid type A receptor alpha5 subunit [Source:NCBI gene;Acc:418684]	-1
	132566482	132611904	GABRA5	GO:0060119	inner ear receptor cell development	Biological Process	protein_coding	gamma-aminobutyric acid type A receptor alpha5 subunit [Source:NCBI gene;Acc:418684]	-1
	132566482	132611904	GABRA5	GO:0060384	innervation	Biological Process	protein_coding	gamma-aminobutyric acid type A receptor alpha5 subunit [Source:NCBI gene;Acc:418684]	-1
	132566482	132611904	GABRA5	GO:0090102	cochlea development	Biological Process	protein_coding	gamma-aminobutyric acid type A receptor alpha5 subunit [Source:NCBI gene;Acc:418684]	-1
	132566482	132611904	GABRA5	GO:0005654	nucleoplasm	Cellular Component	protein_coding	gamma-aminobutyric acid type A receptor alpha5 subunit [Source:NCBI gene;Acc:418684]	-1
	132566482	132611904	GABRA5	GO:0005829	cytosol	Cellular Component	protein_coding	gamma-aminobutyric acid type A receptor alpha5 subunit [Source:NCBI gene;Acc:418684]	-1
	132566482	132611904	GABRA5	GO:0030425	dendrite	Cellular Component	protein_coding	gamma-aminobutyric acid type A receptor alpha5 subunit [Source:NCBI gene;Acc:418684]	-1
	132566482	132611904	GABRA5	GO:0032590	dendrite membrane	Cellular Component	protein_coding	gamma-aminobutyric acid type A receptor alpha5 subunit [Source:NCBI gene;Acc:418684]	-1
	132566482	132611904	GABRA5	GO:0034707	chloride channel complex	Cellular Component	protein_coding	gamma-aminobutyric acid type A receptor alpha5 subunit [Source:NCBI gene;Acc:418684]	-1
	132566482	132611904	GABRA5	GO:0043005	neuron projection	Cellular Component	protein_coding	gamma-aminobutyric acid type A receptor alpha5 subunit [Source:NCBI gene;Acc:418684]	-1
	132566482	132611904	GABRA5	GO:0044297	cell body	Cellular Component	protein_coding	gamma-aminobutyric acid type A receptor alpha5 subunit [Source:NCBI gene;Acc:418684]	-1
	132566482	132611904	GABRA5	GO:0045202	synapse	Cellular Component	protein_coding	gamma-aminobutyric acid type A receptor alpha5 subunit [Source:NCBI gene;Acc:418684]	-1
	132566482	132611904	GABRA5	GO:0045211	postsynaptic membrane	Cellular Component	protein_coding	gamma-aminobutyric acid type A receptor alpha5 subunit [Source:NCBI gene;Acc:418684]	-1
	132566482	132611904	GABRA5	GO:0098794	postsynapse	Cellular Component	protein_coding	gamma-aminobutyric acid type A receptor alpha5 subunit [Source:NCBI gene;Acc:418684]	-1
	132566482	132611904	GABRA5	GO:1902711	GABA-A receptor complex	Cellular Component	protein_coding	gamma-aminobutyric acid type A receptor alpha5 subunit [Source:NCBI gene;Acc:418684]	-1
	132566482	132611904	GABRA5	GO:0004890	GABA-A receptor activity	Molecular Function	protein_coding	gamma-aminobutyric acid type A receptor alpha5 subunit [Source:NCBI gene;Acc:418684]	-1
	132566482	132611904	GABRA5	GO:0005230	extracellular ligand-gated monoatomic ion channel activity	Molecular Function	protein_coding	gamma-aminobutyric acid type A receptor alpha5 subunit [Source:NCBI gene;Acc:418684]	-1
	132566482	132611904	GABRA5	GO:0005237	inhibitory extracellular ligand-gated monoatomic ion channel activity	Molecular Function	protein_coding	gamma-aminobutyric acid type A receptor alpha5 subunit [Source:NCBI gene;Acc:418684]	-1
	132566482	132611904	GABRA5	GO:0005254	chloride channel activity	Molecular Function	protein_coding	gamma-aminobutyric acid type A receptor alpha5 subunit [Source:NCBI gene;Acc:418684]	-1
	132566482	132611904	GABRA5	GO:0008503	benzodiazepine receptor activity	Molecular Function	protein_coding	gamma-aminobutyric acid type A receptor alpha5 subunit [Source:NCBI gene;Acc:418684]	-1
	132566482	132611904	GABRA5	GO:0022851	GABA-gated chloride ion channel activity	Molecular Function	protein_coding	gamma-aminobutyric acid type A receptor alpha5 subunit [Source:NCBI gene;Acc:418684]	-1
	132566482	132611904	GABRA5	GO:0099507	ligand-gated monoatomic ion channel activity involved in regulation of presynaptic membrane potential	Molecular Function	protein_coding	gamma-aminobutyric acid type A receptor alpha5 subunit [Source:NCBI gene;Acc:418684]	-1
	132566482	132611904	GABRA5	GO:1904315	transmitter-gated monoatomic ion channel activity involved in regulation of postsynaptic membrane potential	Molecular Function	protein_coding	gamma-aminobutyric acid type A receptor alpha5 subunit [Source:NCBI gene;Acc:418684]	-1
1	132259464	132561163	GABRG3	GO:0006821	chloride transport	Biological Process	protein_coding	gamma-aminobutyric acid type A receptor gamma3 subunit [Source:HGNC Symbol;Acc:HGNC:4088]	-1
	132259464	132561163	GABRG3	GO:0007165	signal transduction	Biological Process	protein_coding	gamma-aminobutyric acid type A receptor gamma3 subunit [Source:HGNC Symbol;Acc:HGNC:4088]	-1
	132259464	132561163	GABRG3	GO:0007214	gamma-aminobutyric acid signaling pathway	Biological Process	protein_coding	gamma-aminobutyric acid type A receptor gamma3 subunit [Source:HGNC Symbol;Acc:HGNC:4088]	-1
	132259464	132561163	GABRG3	GO:0034220	monoatomic ion transmembrane transport	Biological Process	protein_coding	gamma-aminobutyric acid type A receptor gamma3 subunit [Source:HGNC Symbol;Acc:HGNC:4088]	-1
	132259464	132561163	GABRG3	GO:0050877	nervous system process	Biological Process	protein_coding	gamma-aminobutyric acid type A receptor gamma3 subunit [Source:HGNC Symbol;Acc:HGNC:4088]	-1
	132259464	132561163	GABRG3	GO:0051932	synaptic transmission	Biological Process	protein_coding	gamma-aminobutyric acid type A receptor gamma3 subunit [Source:HGNC Symbol;Acc:HGNC:4088]	-1
	132259464	132561163	GABRG3	GO:0060078	regulation of postsynaptic membrane potential	Biological Process	protein_coding	gamma-aminobutyric acid type A receptor gamma3 subunit [Source:HGNC Symbol;Acc:HGNC:4088]	-1
	132259464	132561163	GABRG3	GO:1902476	chloride transmembrane transport	Biological Process	protein_coding	gamma-aminobutyric acid type A receptor gamma3 subunit [Source:HGNC Symbol;Acc:HGNC:4088]	-1
	132259464	132561163	GABRG3	GO:1904862	inhibitory synapse assembly	Biological Process	protein_coding	gamma-aminobutyric acid type A receptor gamma3 subunit [Source:HGNC Symbol;Acc:HGNC:4088]	-1
	132259464	132561163	GABRG3	GO:0005730	nucleolus	Cellular Component	protein_coding	gamma-aminobutyric acid type A receptor gamma3 subunit [Source:HGNC Symbol;Acc:HGNC:4088]	-1
	132259464	132561163	GABRG3	GO:0005886	plasma membrane	Cellular Component	protein_coding	gamma-aminobutyric acid type A receptor gamma3 subunit [Source:HGNC Symbol;Acc:HGNC:4088]	-1
	132259464	132561163	GABRG3	GO:0015630	microtubule cytoskeleton	Cellular Component	protein_coding	gamma-aminobutyric acid type A receptor gamma3 subunit [Source:HGNC Symbol;Acc:HGNC:4088]	-1
	132259464	132561163	GABRG3	GO:0032590	dendrite membrane	Cellular Component	protein_coding	gamma-aminobutyric acid type A receptor gamma3 subunit [Source:HGNC Symbol;Acc:HGNC:4088]	-1
	132259464	132561163	GABRG3	GO:0034707	chloride channel complex	Cellular Component	protein_coding	gamma-aminobutyric acid type A receptor gamma3 subunit [Source:HGNC Symbol;Acc:HGNC:4088]	-1
	132259464	132561163	GABRG3	GO:0043005	neuron projection	Cellular Component	protein_coding	gamma-aminobutyric acid type A receptor gamma3 subunit [Source:HGNC Symbol;Acc:HGNC:4088]	-1
	132259464	132561163	GABRG3	GO:0045202	synapse	Cellular Component	protein_coding	gamma-aminobutyric acid type A receptor gamma3 subunit [Source:HGNC Symbol;Acc:HGNC:4088]	-1
	132259464	132561163	GABRG3	GO:0045211	postsynaptic membrane	Cellular Component	protein_coding	gamma-aminobutyric acid type A receptor gamma3 subunit [Source:HGNC Symbol;Acc:HGNC:4088]	-1
	132259464	132561163	GABRG3	GO:0098794	postsynapse	Cellular Component	protein_coding	gamma-aminobutyric acid type A receptor gamma3 subunit [Source:HGNC Symbol;Acc:HGNC:4088]	-1
	132259464	132561163	GABRG3	GO:0098982	GABA-ergic synapse	Cellular Component	protein_coding	gamma-aminobutyric acid type A receptor gamma3 subunit [Source:HGNC Symbol;Acc:HGNC:4088]	-1
	132259464	132561163	GABRG3	GO:1902495	transmembrane transporter complex	Cellular Component	protein_coding	gamma-aminobutyric acid type A receptor gamma3 subunit [Source:HGNC Symbol;Acc:HGNC:4088]	-1
	132259464	132561163	GABRG3	GO:1902711	GABA-A receptor complex	Cellular Component	protein_coding	gamma-aminobutyric acid type A receptor gamma3 subunit [Source:HGNC Symbol;Acc:HGNC:4088]	-1
	132259464	132561163	GABRG3	GO:0004890	GABA-A receptor activity	Molecular Function	protein_coding	gamma-aminobutyric acid type A receptor gamma3 subunit [Source:HGNC Symbol;Acc:HGNC:4088]	-1
	132259464	132561163	GABRG3	GO:0005230	extracellular ligand-gated monoatomic ion channel activity	Molecular Function	protein_coding	gamma-aminobutyric acid type A receptor gamma3 subunit [Source:HGNC Symbol;Acc:HGNC:4088]	-1
	132259464	132561163	GABRG3	GO:0005237	inhibitory extracellular ligand-gated monoatomic ion channel activity	Molecular Function	protein_coding	gamma-aminobutyric acid type A receptor gamma3 subunit [Source:HGNC Symbol;Acc:HGNC:4088]	-1
	132259464	132561163	GABRG3	GO:0005254	chloride channel activity	Molecular Function	protein_coding	gamma-aminobutyric acid type A receptor gamma3 subunit [Source:HGNC Symbol;Acc:HGNC:4088]	-1
	132259464	132561163	GABRG3	GO:0008503	benzodiazepine receptor activity	Molecular Function	protein_coding	gamma-aminobutyric acid type A receptor gamma3 subunit [Source:HGNC Symbol;Acc:HGNC:4088]	-1
	132259464	132561163	GABRG3	GO:0022851	GABA-gated chloride ion channel activity	Molecular Function	protein_coding	gamma-aminobutyric acid type A receptor gamma3 subunit [Source:HGNC Symbol;Acc:HGNC:4088]	-1
	132259464	132561163	GABRG3	GO:1904315	transmitter-gated monoatomic ion channel activity involved in regulation of postsynaptic membrane potential	Molecular Function	protein_coding	gamma-aminobutyric acid type A receptor gamma3 subunit [Source:HGNC Symbol;Acc:HGNC:4088]	-1
6	2370600	2675359	GRID1	GO:0006811	monoatomic ion transport	Biological Process	protein_coding	glutamate ionotropic receptor delta type subunit 1 [Source:NCBI gene;Acc:428934]	-1
	2370600	2675359	GRID1	GO:0035176	social behavior	Biological Process	protein_coding	glutamate ionotropic receptor delta type subunit 1 [Source:NCBI gene;Acc:428934]	-1
	2370600	2675359	GRID1	GO:0035249	synaptic transmission	Biological Process	protein_coding	glutamate ionotropic receptor delta type subunit 1 [Source:NCBI gene;Acc:428934]	-1
	2370600	2675359	GRID1	GO:0050804	modulation of chemical synaptic transmission	Biological Process	protein_coding	glutamate ionotropic receptor delta type subunit 1 [Source:NCBI gene;Acc:428934]	-1
	2370600	2675359	GRID1	GO:0099072	regulation of postsynaptic membrane neurotransmitter receptor levels	Biological Process	protein_coding	glutamate ionotropic receptor delta type subunit 1 [Source:NCBI gene;Acc:428934]	-1
	2370600	2675359	GRID1	GO:0099175	regulation of postsynapse organization	Biological Process	protein_coding	glutamate ionotropic receptor delta type subunit 1 [Source:NCBI gene;Acc:428934]	-1
	2370600	2675359	GRID1	GO:0005886	plasma membrane	Cellular Component	protein_coding	glutamate ionotropic receptor delta type subunit 1 [Source:NCBI gene;Acc:428934]	-1
	2370600	2675359	GRID1	GO:0045211	postsynaptic membrane	Cellular Component	protein_coding	glutamate ionotropic receptor delta type subunit 1 [Source:NCBI gene;Acc:428934]	-1
	2370600	2675359	GRID1	GO:0098839	postsynaptic density membrane	Cellular Component	protein_coding	glutamate ionotropic receptor delta type subunit 1 [Source:NCBI gene;Acc:428934]	-1
	2370600	2675359	GRID1	GO:0098978	glutamatergic synapse	Cellular Component	protein_coding	glutamate ionotropic receptor delta type subunit 1 [Source:NCBI gene;Acc:428934]	-1
	2370600	2675359	GRID1	GO:0098982	GABA-ergic synapse	Cellular Component	protein_coding	glutamate ionotropic receptor delta type subunit 1 [Source:NCBI gene;Acc:428934]	-1
	2370600	2675359	GRID1	GO:0004970	glutamate-gated receptor activity	Molecular Function	protein_coding	glutamate ionotropic receptor delta type subunit 1 [Source:NCBI gene;Acc:428934]	-1
	2370600	2675359	GRID1	GO:0015276	ligand-gated monoatomic ion channel activity	Molecular Function	protein_coding	glutamate ionotropic receptor delta type subunit 1 [Source:NCBI gene;Acc:428934]	-1
	2370600	2675359	GRID1	GO:0038023	signaling receptor activity	Molecular Function	protein_coding	glutamate ionotropic receptor delta type subunit 1 [Source:NCBI gene;Acc:428934]	-1
	2370600	2675359	GRID1	GO:1904315	transmitter-gated monoatomic ion channel activity involved in regulation of postsynaptic membrane potential	Molecular Function	protein_coding	glutamate ionotropic receptor delta type subunit 1 [Source:NCBI gene;Acc:428934]	-1
2	31127614	31144995	GPNMB	GO:0007155	cell adhesion	Biological Process	protein_coding	glycoprotein nmb [Source:NCBI gene;Acc:428431]	1
	31127614	31144995	GPNMB	GO:0007267	cell-cell signaling	Biological Process	protein_coding	glycoprotein nmb [Source:NCBI gene;Acc:428431]	1
	31127614	31144995	GPNMB	GO:0030335	positive regulation of cell migration	Biological Process	protein_coding	glycoprotein nmb [Source:NCBI gene;Acc:428431]	1
	31127614	31144995	GPNMB	GO:0032720	negative regulation of tumor necrosis factor production	Biological Process	protein_coding	glycoprotein nmb [Source:NCBI gene;Acc:428431]	1
	31127614	31144995	GPNMB	GO:0034103	regulation of tissue remodeling	Biological Process	protein_coding	glycoprotein nmb [Source:NCBI gene;Acc:428431]	1
	31127614	31144995	GPNMB	GO:0042130	negative regulation of T cell proliferation	Biological Process	protein_coding	glycoprotein nmb [Source:NCBI gene;Acc:428431]	1
	31127614	31144995	GPNMB	GO:0070374	positive regulation of ERK1 and ERK2 cascade	Biological Process	protein_coding	glycoprotein nmb [Source:NCBI gene;Acc:428431]	1
	31127614	31144995	GPNMB	GO:2000134	negative regulation of G1/S transition of mitotic cell cycle	Biological Process	protein_coding	glycoprotein nmb [Source:NCBI gene;Acc:428431]	1
	31127614	31144995	GPNMB	GO:0005886	plasma membrane	Cellular Component	protein_coding	glycoprotein nmb [Source:NCBI gene;Acc:428431]	1
	31127614	31144995	GPNMB	GO:0016020	membrane	Cellular Component	protein_coding	glycoprotein nmb [Source:NCBI gene;Acc:428431]	1
	31127614	31144995	GPNMB	GO:0031410	cytoplasmic vesicle	Cellular Component	protein_coding	glycoprotein nmb [Source:NCBI gene;Acc:428431]	1
	31127614	31144995	GPNMB	GO:0005178	integrin binding	Molecular Function	protein_coding	glycoprotein nmb [Source:NCBI gene;Acc:428431]	1
	31127614	31144995	GPNMB	GO:0008201	heparin binding	Molecular Function	protein_coding	glycoprotein nmb [Source:NCBI gene;Acc:428431]	1
	31127614	31144995	GPNMB	GO:0045545	syndecan binding	Molecular Function	protein_coding	glycoprotein nmb [Source:NCBI gene;Acc:428431]	1
	31127614	31144995	GPNMB	GO:0048018	receptor ligand activity	Molecular Function	protein_coding	glycoprotein nmb [Source:NCBI gene;Acc:428431]	1
9	2867618	3029975	GPC1	GO:0009966	regulation of signal transduction	Biological Process	protein_coding	glypican 1 [Source:NCBI gene;Acc:424770]	-1
	2867618	3029975	GPC1	GO:0016477	cell migration	Biological Process	protein_coding	glypican 1 [Source:NCBI gene;Acc:424770]	-1
	2867618	3029975	GPC1	GO:0030200	heparan sulfate proteoglycan catabolic process	Biological Process	protein_coding	glypican 1 [Source:NCBI gene;Acc:424770]	-1
	2867618	3029975	GPC1	GO:0040037	negative regulation of fibroblast growth factor receptor signaling pathway	Biological Process	protein_coding	glypican 1 [Source:NCBI gene;Acc:424770]	-1
	2867618	3029975	GPC1	GO:1902723	negative regulation of skeletal muscle satellite cell proliferation	Biological Process	protein_coding	glypican 1 [Source:NCBI gene;Acc:424770]	-1
	2867618	3029975	GPC1	GO:1902724	positive regulation of skeletal muscle satellite cell proliferation	Biological Process	protein_coding	glypican 1 [Source:NCBI gene;Acc:424770]	-1
	2867618	3029975	GPC1	GO:1902725	negative regulation of satellite cell differentiation	Biological Process	protein_coding	glypican 1 [Source:NCBI gene;Acc:424770]	-1
	2867618	3029975	GPC1	GO:1902726	positive regulation of skeletal muscle satellite cell differentiation	Biological Process	protein_coding	glypican 1 [Source:NCBI gene;Acc:424770]	-1
	2867618	3029975	GPC1	GO:1905475	regulation of protein localization to membrane	Biological Process	protein_coding	glypican 1 [Source:NCBI gene;Acc:424770]	-1
	2867618	3029975	GPC1	GO:0005576	extracellular region	Cellular Component	protein_coding	glypican 1 [Source:NCBI gene;Acc:424770]	-1
	2867618	3029975	GPC1	GO:0005654	nucleoplasm	Cellular Component	protein_coding	glypican 1 [Source:NCBI gene;Acc:424770]	-1
	2867618	3029975	GPC1	GO:0005768	endosome	Cellular Component	protein_coding	glypican 1 [Source:NCBI gene;Acc:424770]	-1
	2867618	3029975	GPC1	GO:0005829	cytosol	Cellular Component	protein_coding	glypican 1 [Source:NCBI gene;Acc:424770]	-1
	2867618	3029975	GPC1	GO:0005886	plasma membrane	Cellular Component	protein_coding	glypican 1 [Source:NCBI gene;Acc:424770]	-1
	2867618	3029975	GPC1	GO:0009986	cell surface	Cellular Component	protein_coding	glypican 1 [Source:NCBI gene;Acc:424770]	-1
	2867618	3029975	GPC1	GO:0045121	membrane raft	Cellular Component	protein_coding	glypican 1 [Source:NCBI gene;Acc:424770]	-1
	2867618	3029975	GPC1	GO:0045202	synapse	Cellular Component	protein_coding	glypican 1 [Source:NCBI gene;Acc:424770]	-1
	2867618	3029975	GPC1	GO:0062023	collagen-containing extracellular matrix	Cellular Component	protein_coding	glypican 1 [Source:NCBI gene;Acc:424770]	-1
	2867618	3029975	GPC1	GO:0098552	side of membrane	Cellular Component	protein_coding	glypican 1 [Source:NCBI gene;Acc:424770]	-1
	2867618	3029975	GPC1	GO:0005507	copper ion binding	Molecular Function	protein_coding	glypican 1 [Source:NCBI gene;Acc:424770]	-1
	2867618	3029975	GPC1	GO:0017134	fibroblast growth factor binding	Molecular Function	protein_coding	glypican 1 [Source:NCBI gene;Acc:424770]	-1
15	1739403	1761553	GOLGA3	GO:0000139	Golgi membrane	Cellular Component	protein_coding	golgin A3 [Source:NCBI gene;Acc:416791]	-1
	1739403	1761553	GOLGA3	GO:0005654	nucleoplasm	Cellular Component	protein_coding	golgin A3 [Source:NCBI gene;Acc:416791]	-1
	1739403	1761553	GOLGA3	GO:0005730	nucleolus	Cellular Component	protein_coding	golgin A3 [Source:NCBI gene;Acc:416791]	-1
	1739403	1761553	GOLGA3	GO:0005737	cytoplasm	Cellular Component	protein_coding	golgin A3 [Source:NCBI gene;Acc:416791]	-1
	1739403	1761553	GOLGA3	GO:0005829	cytosol	Cellular Component	protein_coding	golgin A3 [Source:NCBI gene;Acc:416791]	-1
9	1733842	1899914	HS6ST1	GO:0001525	angiogenesis	Biological Process	protein_coding	heparan sulfate 6-O-sulfotransferase 1 [Source:NCBI gene;Acc:395141]	-1
	1733842	1899914	HS6ST1	GO:0015015	heparan sulfate proteoglycan biosynthetic process	Biological Process	protein_coding	heparan sulfate 6-O-sulfotransferase 1 [Source:NCBI gene;Acc:395141]	-1
	1733842	1899914	HS6ST1	GO:0048666	neuron development	Biological Process	protein_coding	heparan sulfate 6-O-sulfotransferase 1 [Source:NCBI gene;Acc:395141]	-1
	1733842	1899914	HS6ST1	GO:0060173	limb development	Biological Process	protein_coding	heparan sulfate 6-O-sulfotransferase 1 [Source:NCBI gene;Acc:395141]	-1
	1733842	1899914	HS6ST1	GO:0005794	Golgi apparatus	Cellular Component	protein_coding	heparan sulfate 6-O-sulfotransferase 1 [Source:NCBI gene;Acc:395141]	-1
	1733842	1899914	HS6ST1	GO:0016020	membrane	Cellular Component	protein_coding	heparan sulfate 6-O-sulfotransferase 1 [Source:NCBI gene;Acc:395141]	-1
	1733842	1899914	HS6ST1	GO:0017095	heparan sulfate 6-sulfotransferase activity	Molecular Function	protein_coding	heparan sulfate 6-O-sulfotransferase 1 [Source:NCBI gene;Acc:395141]	-1
1	108202036	108342302	HLCS	GO:0036211	protein modification process	Biological Process	protein_coding	holocarboxylase synthetase [Source:NCBI gene;Acc:418516]	-1
	108202036	108342302	HLCS	GO:0043687	post-translational protein modification	Biological Process	protein_coding	holocarboxylase synthetase [Source:NCBI gene;Acc:418516]	-1
	108202036	108342302	HLCS	GO:0070781	response to biotin	Biological Process	protein_coding	holocarboxylase synthetase [Source:NCBI gene;Acc:418516]	-1
	108202036	108342302	HLCS	GO:0000785	chromatin	Cellular Component	protein_coding	holocarboxylase synthetase [Source:NCBI gene;Acc:418516]	-1
	108202036	108342302	HLCS	GO:0005652	nuclear lamina	Cellular Component	protein_coding	holocarboxylase synthetase [Source:NCBI gene;Acc:418516]	-1
	108202036	108342302	HLCS	GO:0005737	cytoplasm	Cellular Component	protein_coding	holocarboxylase synthetase [Source:NCBI gene;Acc:418516]	-1
	108202036	108342302	HLCS	GO:0005829	cytosol	Cellular Component	protein_coding	holocarboxylase synthetase [Source:NCBI gene;Acc:418516]	-1
	108202036	108342302	HLCS	GO:0016363	nuclear matrix	Cellular Component	protein_coding	holocarboxylase synthetase [Source:NCBI gene;Acc:418516]	-1
	108202036	108342302	HLCS	GO:0004077	biotin--[biotin carboxyl-carrier protein] ligase activity	Molecular Function	protein_coding	holocarboxylase synthetase [Source:NCBI gene;Acc:418516]	-1
	108202036	108342302	HLCS	GO:0009374	biotin binding	Molecular Function	protein_coding	holocarboxylase synthetase [Source:NCBI gene;Acc:418516]	-1
	108202036	108342302	HLCS	GO:0019899	enzyme binding	Molecular Function	protein_coding	holocarboxylase synthetase [Source:NCBI gene;Acc:418516]	-1
1	133491845	133561055	INPP4A	GO:0005654	nucleoplasm	Cellular Component	protein_coding	inositol polyphosphate-4-phosphatase type I A [Source:NCBI gene;Acc:418690]	-1
	133491845	133561055	INPP4A	GO:0005737	cytoplasm	Cellular Component	protein_coding	inositol polyphosphate-4-phosphatase type I A [Source:NCBI gene;Acc:418690]	-1
	133491845	133561055	INPP4A	GO:0016020	membrane	Cellular Component	protein_coding	inositol polyphosphate-4-phosphatase type I A [Source:NCBI gene;Acc:418690]	-1
	133491845	133561055	INPP4A	GO:0031965	nuclear membrane	Cellular Component	protein_coding	inositol polyphosphate-4-phosphatase type I A [Source:NCBI gene;Acc:418690]	-1
	133491845	133561055	INPP4A	GO:0016316	phosphatidylinositol-3	Molecular Function	protein_coding	inositol polyphosphate-4-phosphatase type I A [Source:NCBI gene;Acc:418690]	-1
12	8950452	8989422	IL17RD	GO:0010719	negative regulation of epithelial to mesenchymal transition	Biological Process	protein_coding	interleukin 17 receptor D [Source:NCBI gene;Acc:395186]	-1
	8950452	8989422	IL17RD	GO:0030512	negative regulation of transforming growth factor beta receptor signaling pathway	Biological Process	protein_coding	interleukin 17 receptor D [Source:NCBI gene;Acc:395186]	-1
	8950452	8989422	IL17RD	GO:0005654	nucleoplasm	Cellular Component	protein_coding	interleukin 17 receptor D [Source:NCBI gene;Acc:395186]	-1
	8950452	8989422	IL17RD	GO:0005794	Golgi apparatus	Cellular Component	protein_coding	interleukin 17 receptor D [Source:NCBI gene;Acc:395186]	-1
	8950452	8989422	IL17RD	GO:0016020	membrane	Cellular Component	protein_coding	interleukin 17 receptor D [Source:NCBI gene;Acc:395186]	-1
	8950452	8989422	IL17RD	GO:0030368	interleukin-17 receptor activity	Molecular Function	protein_coding	interleukin 17 receptor D [Source:NCBI gene;Acc:395186]	-1
27	7349549	7359237	KRT23	GO:0030855	epithelial cell differentiation	Biological Process	protein_coding	keratin 23 [Source:NCBI gene;Acc:420044]	-1
	7349549	7359237	KRT23	GO:0045109	intermediate filament organization	Biological Process	protein_coding	keratin 23 [Source:NCBI gene;Acc:420044]	-1
	7349549	7359237	KRT23	GO:0005856	cytoskeleton	Cellular Component	protein_coding	keratin 23 [Source:NCBI gene;Acc:420044]	-1
	7349549	7359237	KRT23	GO:0005882	intermediate filament	Cellular Component	protein_coding	keratin 23 [Source:NCBI gene;Acc:420044]	-1
	7349549	7359237	KRT23	GO:0005198	structural molecule activity	Molecular Function	protein_coding	keratin 23 [Source:NCBI gene;Acc:420044]	-1
5	38139299	38205852	LTBP2	GO:0097435	supramolecular fiber organization	Biological Process	protein_coding	latent transforming growth factor beta binding protein 2 [Source:NCBI gene;Acc:428888]	-1
	38139299	38205852	LTBP2	GO:0005576	extracellular region	Cellular Component	protein_coding	latent transforming growth factor beta binding protein 2 [Source:NCBI gene;Acc:428888]	-1
	38139299	38205852	LTBP2	GO:0031012	extracellular matrix	Cellular Component	protein_coding	latent transforming growth factor beta binding protein 2 [Source:NCBI gene;Acc:428888]	-1
	38139299	38205852	LTBP2	GO:0005509	calcium ion binding	Molecular Function	protein_coding	latent transforming growth factor beta binding protein 2 [Source:NCBI gene;Acc:428888]	-1
1	44018283	44031180	LUM	GO:0032914	positive regulation of transforming growth factor beta1 production	Biological Process	protein_coding	lumican [Source:NCBI gene;Acc:417891]	-1
	44018283	44031180	LUM	GO:0045944	positive regulation of transcription by RNA polymerase II	Biological Process	protein_coding	lumican [Source:NCBI gene;Acc:417891]	-1
	44018283	44031180	LUM	GO:0005576	extracellular region	Cellular Component	protein_coding	lumican [Source:NCBI gene;Acc:417891]	-1
	44018283	44031180	LUM	GO:0005583	fibrillar collagen trimer	Cellular Component	protein_coding	lumican [Source:NCBI gene;Acc:417891]	-1
	44018283	44031180	LUM	GO:0005615	extracellular space	Cellular Component	protein_coding	lumican [Source:NCBI gene;Acc:417891]	-1
	44018283	44031180	LUM	GO:0005515	protein binding	Molecular Function	protein_coding	lumican [Source:NCBI gene;Acc:417891]	-1
	44018283	44031180	LUM	GO:0005518	collagen binding	Molecular Function	protein_coding	lumican [Source:NCBI gene;Acc:417891]	-1
12	14398620	14690794	MAGI1	GO:0001886	endothelial cell morphogenesis	Biological Process	protein_coding	membrane associated guanylate kinase, WW and PDZ domain containing 1 [Source:NCBI gene;Acc:416083]	-1
	14398620	14690794	MAGI1	GO:0007165	signal transduction	Biological Process	protein_coding	membrane associated guanylate kinase, WW and PDZ domain containing 1 [Source:NCBI gene;Acc:416083]	-1
	14398620	14690794	MAGI1	GO:0022409	positive regulation of cell-cell adhesion	Biological Process	protein_coding	membrane associated guanylate kinase, WW and PDZ domain containing 1 [Source:NCBI gene;Acc:416083]	-1
	14398620	14690794	MAGI1	GO:0005654	nucleoplasm	Cellular Component	protein_coding	membrane associated guanylate kinase, WW and PDZ domain containing 1 [Source:NCBI gene;Acc:416083]	-1
	14398620	14690794	MAGI1	GO:0005730	nucleolus	Cellular Component	protein_coding	membrane associated guanylate kinase, WW and PDZ domain containing 1 [Source:NCBI gene;Acc:416083]	-1
	14398620	14690794	MAGI1	GO:0005737	cytoplasm	Cellular Component	protein_coding	membrane associated guanylate kinase, WW and PDZ domain containing 1 [Source:NCBI gene;Acc:416083]	-1
	14398620	14690794	MAGI1	GO:0005886	plasma membrane	Cellular Component	protein_coding	membrane associated guanylate kinase, WW and PDZ domain containing 1 [Source:NCBI gene;Acc:416083]	-1
	14398620	14690794	MAGI1	GO:0005912	adherens junction	Cellular Component	protein_coding	membrane associated guanylate kinase, WW and PDZ domain containing 1 [Source:NCBI gene;Acc:416083]	-1
	14398620	14690794	MAGI1	GO:0016020	membrane	Cellular Component	protein_coding	membrane associated guanylate kinase, WW and PDZ domain containing 1 [Source:NCBI gene;Acc:416083]	-1
	14398620	14690794	MAGI1	GO:0042995	cell projection	Cellular Component	protein_coding	membrane associated guanylate kinase, WW and PDZ domain containing 1 [Source:NCBI gene;Acc:416083]	-1
	14398620	14690794	MAGI1	GO:0098793	presynapse	Cellular Component	protein_coding	membrane associated guanylate kinase, WW and PDZ domain containing 1 [Source:NCBI gene;Acc:416083]	-1
	14398620	14690794	MAGI1	GO:0098978	glutamatergic synapse	Cellular Component	protein_coding	membrane associated guanylate kinase, WW and PDZ domain containing 1 [Source:NCBI gene;Acc:416083]	-1
	14398620	14690794	MAGI1	GO:0005515	protein binding	Molecular Function	protein_coding	membrane associated guanylate kinase, WW and PDZ domain containing 1 [Source:NCBI gene;Acc:416083]	-1
	14398620	14690794	MAGI1	GO:0051393	alpha-actinin binding	Molecular Function	protein_coding	membrane associated guanylate kinase, WW and PDZ domain containing 1 [Source:NCBI gene;Acc:416083]	-1
18	4620156	4625016	MRPL38	GO:0005762	mitochondrial large ribosomal subunit	Cellular Component	protein_coding	mitochondrial ribosomal protein L38 [Source:NCBI gene;Acc:770172]	1
	4620156	4625016	MRPL38	GO:0005829	cytosol	Cellular Component	protein_coding	mitochondrial ribosomal protein L38 [Source:NCBI gene;Acc:770172]	1
3	7172818	7823576	NRXN1	GO:0001525	angiogenesis	Biological Process	protein_coding	neurexin 1 [Source:NCBI gene;Acc:395398]	1
	7172818	7823576	NRXN1	GO:0007155	cell adhesion	Biological Process	protein_coding	neurexin 1 [Source:NCBI gene;Acc:395398]	1
	7172818	7823576	NRXN1	GO:0007269	neurotransmitter secretion	Biological Process	protein_coding	neurexin 1 [Source:NCBI gene;Acc:395398]	1
	7172818	7823576	NRXN1	GO:0007612	learning	Biological Process	protein_coding	neurexin 1 [Source:NCBI gene;Acc:395398]	1
	7172818	7823576	NRXN1	GO:0030534	adult behavior	Biological Process	protein_coding	neurexin 1 [Source:NCBI gene;Acc:395398]	1
	7172818	7823576	NRXN1	GO:0050885	neuromuscular process controlling balance	Biological Process	protein_coding	neurexin 1 [Source:NCBI gene;Acc:395398]	1
	7172818	7823576	NRXN1	GO:0051965	positive regulation of synapse assembly	Biological Process	protein_coding	neurexin 1 [Source:NCBI gene;Acc:395398]	1
	7172818	7823576	NRXN1	GO:0051968	positive regulation of synaptic transmission	Biological Process	protein_coding	neurexin 1 [Source:NCBI gene;Acc:395398]	1
	7172818	7823576	NRXN1	GO:0060134	prepulse inhibition	Biological Process	protein_coding	neurexin 1 [Source:NCBI gene;Acc:395398]	1
	7172818	7823576	NRXN1	GO:0090129	positive regulation of synapse maturation	Biological Process	protein_coding	neurexin 1 [Source:NCBI gene;Acc:395398]	1
	7172818	7823576	NRXN1	GO:0097116	gephyrin clustering involved in postsynaptic density assembly	Biological Process	protein_coding	neurexin 1 [Source:NCBI gene;Acc:395398]	1
	7172818	7823576	NRXN1	GO:0097118	neuroligin clustering involved in postsynaptic membrane assembly	Biological Process	protein_coding	neurexin 1 [Source:NCBI gene;Acc:395398]	1
	7172818	7823576	NRXN1	GO:0097119	postsynaptic density protein 95 clustering	Biological Process	protein_coding	neurexin 1 [Source:NCBI gene;Acc:395398]	1
	7172818	7823576	NRXN1	GO:0098693	regulation of synaptic vesicle cycle	Biological Process	protein_coding	neurexin 1 [Source:NCBI gene;Acc:395398]	1
	7172818	7823576	NRXN1	GO:0099054	presynapse assembly	Biological Process	protein_coding	neurexin 1 [Source:NCBI gene;Acc:395398]	1
	7172818	7823576	NRXN1	GO:0099151	regulation of postsynaptic density assembly	Biological Process	protein_coding	neurexin 1 [Source:NCBI gene;Acc:395398]	1
	7172818	7823576	NRXN1	GO:0099550	trans-synaptic signaling	Biological Process	protein_coding	neurexin 1 [Source:NCBI gene;Acc:395398]	1
	7172818	7823576	NRXN1	GO:0099560	synaptic membrane adhesion	Biological Process	protein_coding	neurexin 1 [Source:NCBI gene;Acc:395398]	1
	7172818	7823576	NRXN1	GO:0150036	regulation of trans-synaptic signaling by endocannabinoid	Biological Process	protein_coding	neurexin 1 [Source:NCBI gene;Acc:395398]	1
	7172818	7823576	NRXN1	GO:1905606	regulation of presynapse assembly	Biological Process	protein_coding	neurexin 1 [Source:NCBI gene;Acc:395398]	1
	7172818	7823576	NRXN1	GO:2000463	positive regulation of excitatory postsynaptic potential	Biological Process	protein_coding	neurexin 1 [Source:NCBI gene;Acc:395398]	1
	7172818	7823576	NRXN1	GO:2000821	regulation of grooming behavior	Biological Process	protein_coding	neurexin 1 [Source:NCBI gene;Acc:395398]	1
	7172818	7823576	NRXN1	GO:0005730	nucleolus	Cellular Component	protein_coding	neurexin 1 [Source:NCBI gene;Acc:395398]	1
	7172818	7823576	NRXN1	GO:0005783	endoplasmic reticulum	Cellular Component	protein_coding	neurexin 1 [Source:NCBI gene;Acc:395398]	1
	7172818	7823576	NRXN1	GO:0009986	cell surface	Cellular Component	protein_coding	neurexin 1 [Source:NCBI gene;Acc:395398]	1
	7172818	7823576	NRXN1	GO:0016020	membrane	Cellular Component	protein_coding	neurexin 1 [Source:NCBI gene;Acc:395398]	1
	7172818	7823576	NRXN1	GO:0031965	nuclear membrane	Cellular Component	protein_coding	neurexin 1 [Source:NCBI gene;Acc:395398]	1
	7172818	7823576	NRXN1	GO:0031982	vesicle	Cellular Component	protein_coding	neurexin 1 [Source:NCBI gene;Acc:395398]	1
	7172818	7823576	NRXN1	GO:0032991	protein-containing complex	Cellular Component	protein_coding	neurexin 1 [Source:NCBI gene;Acc:395398]	1
	7172818	7823576	NRXN1	GO:0043025	neuronal cell body	Cellular Component	protein_coding	neurexin 1 [Source:NCBI gene;Acc:395398]	1
	7172818	7823576	NRXN1	GO:0048787	presynaptic active zone membrane	Cellular Component	protein_coding	neurexin 1 [Source:NCBI gene;Acc:395398]	1
	7172818	7823576	NRXN1	GO:0098685	Schaffer collateral - CA1 synapse	Cellular Component	protein_coding	neurexin 1 [Source:NCBI gene;Acc:395398]	1
	7172818	7823576	NRXN1	GO:0098978	glutamatergic synapse	Cellular Component	protein_coding	neurexin 1 [Source:NCBI gene;Acc:395398]	1
	7172818	7823576	NRXN1	GO:0098982	GABA-ergic synapse	Cellular Component	protein_coding	neurexin 1 [Source:NCBI gene;Acc:395398]	1
	7172818	7823576	NRXN1	GO:0005246	calcium channel regulator activity	Molecular Function	protein_coding	neurexin 1 [Source:NCBI gene;Acc:395398]	1
	7172818	7823576	NRXN1	GO:0033130	acetylcholine receptor binding	Molecular Function	protein_coding	neurexin 1 [Source:NCBI gene;Acc:395398]	1
	7172818	7823576	NRXN1	GO:0046872	metal ion binding	Molecular Function	protein_coding	neurexin 1 [Source:NCBI gene;Acc:395398]	1
	7172818	7823576	NRXN1	GO:0050839	cell adhesion molecule binding	Molecular Function	protein_coding	neurexin 1 [Source:NCBI gene;Acc:395398]	1
	7172818	7823576	NRXN1	GO:0097109	neuroligin family protein binding	Molecular Function	protein_coding	neurexin 1 [Source:NCBI gene;Acc:395398]	1
1	38750910	39004044	NAV3	GO:0007026	negative regulation of microtubule depolymerization	Biological Process	protein_coding	neuron navigator 3 [Source:NCBI gene;Acc:417869]	1
	38750910	39004044	NAV3	GO:0007399	nervous system development	Biological Process	protein_coding	neuron navigator 3 [Source:NCBI gene;Acc:417869]	1
	38750910	39004044	NAV3	GO:0022008	neurogenesis	Biological Process	protein_coding	neuron navigator 3 [Source:NCBI gene;Acc:417869]	1
	38750910	39004044	NAV3	GO:0030336	negative regulation of cell migration	Biological Process	protein_coding	neuron navigator 3 [Source:NCBI gene;Acc:417869]	1
	38750910	39004044	NAV3	GO:0031116	positive regulation of microtubule polymerization	Biological Process	protein_coding	neuron navigator 3 [Source:NCBI gene;Acc:417869]	1
	38750910	39004044	NAV3	GO:0032703	negative regulation of interleukin-2 production	Biological Process	protein_coding	neuron navigator 3 [Source:NCBI gene;Acc:417869]	1
	38750910	39004044	NAV3	GO:1990752	microtubule end	Cellular Component	protein_coding	neuron navigator 3 [Source:NCBI gene;Acc:417869]	1
	38750910	39004044	NAV3	GO:0005515	protein binding	Molecular Function	protein_coding	neuron navigator 3 [Source:NCBI gene;Acc:417869]	1
	38750910	39004044	NAV3	GO:0005524	ATP binding	Molecular Function	protein_coding	neuron navigator 3 [Source:NCBI gene;Acc:417869]	1
	38750910	39004044	NAV3	GO:0008017	microtubule binding	Molecular Function	protein_coding	neuron navigator 3 [Source:NCBI gene;Acc:417869]	1
	38750910	39004044	NAV3	GO:0016887	ATP hydrolysis activity	Molecular Function	protein_coding	neuron navigator 3 [Source:NCBI gene;Acc:417869]	1
14	1586869	1639631	NPTX2	GO:0008306	associative learning	Biological Process	protein_coding	neuronal pentraxin 2 [Source:NCBI gene;Acc:416438]	1
	1586869	1639631	NPTX2	GO:0098793	presynapse	Cellular Component	protein_coding	neuronal pentraxin 2 [Source:NCBI gene;Acc:416438]	1
	1586869	1639631	NPTX2	GO:0098978	glutamatergic synapse	Cellular Component	protein_coding	neuronal pentraxin 2 [Source:NCBI gene;Acc:416438]	1
15	4858160	5021986	NCOR2	GO:0000122	negative regulation of transcription by RNA polymerase II	Biological Process	protein_coding	nuclear receptor corepressor 2 [Source:NCBI gene;Acc:416815]	1
	4858160	5021986	NCOR2	GO:0010565	regulation of ketone metabolic process	Biological Process	protein_coding	nuclear receptor corepressor 2 [Source:NCBI gene;Acc:416815]	1
	4858160	5021986	NCOR2	GO:0045892	negative regulation of DNA-templated transcription	Biological Process	protein_coding	nuclear receptor corepressor 2 [Source:NCBI gene;Acc:416815]	1
	4858160	5021986	NCOR2	GO:0060766	negative regulation of androgen receptor signaling pathway	Biological Process	protein_coding	nuclear receptor corepressor 2 [Source:NCBI gene;Acc:416815]	1
	4858160	5021986	NCOR2	GO:1902894	negative regulation of miRNA transcription	Biological Process	protein_coding	nuclear receptor corepressor 2 [Source:NCBI gene;Acc:416815]	1
	4858160	5021986	NCOR2	GO:0000785	chromatin	Cellular Component	protein_coding	nuclear receptor corepressor 2 [Source:NCBI gene;Acc:416815]	1
	4858160	5021986	NCOR2	GO:0005654	nucleoplasm	Cellular Component	protein_coding	nuclear receptor corepressor 2 [Source:NCBI gene;Acc:416815]	1
	4858160	5021986	NCOR2	GO:0016363	nuclear matrix	Cellular Component	protein_coding	nuclear receptor corepressor 2 [Source:NCBI gene;Acc:416815]	1
	4858160	5021986	NCOR2	GO:0016604	nuclear body	Cellular Component	protein_coding	nuclear receptor corepressor 2 [Source:NCBI gene;Acc:416815]	1
	4858160	5021986	NCOR2	GO:0017053	transcription repressor complex	Cellular Component	protein_coding	nuclear receptor corepressor 2 [Source:NCBI gene;Acc:416815]	1
	4858160	5021986	NCOR2	GO:0032991	protein-containing complex	Cellular Component	protein_coding	nuclear receptor corepressor 2 [Source:NCBI gene;Acc:416815]	1
	4858160	5021986	NCOR2	GO:0003677	DNA binding	Molecular Function	protein_coding	nuclear receptor corepressor 2 [Source:NCBI gene;Acc:416815]	1
	4858160	5021986	NCOR2	GO:0003714	transcription corepressor activity	Molecular Function	protein_coding	nuclear receptor corepressor 2 [Source:NCBI gene;Acc:416815]	1
	4858160	5021986	NCOR2	GO:0005112	Notch binding	Molecular Function	protein_coding	nuclear receptor corepressor 2 [Source:NCBI gene;Acc:416815]	1
	4858160	5021986	NCOR2	GO:0008047	enzyme activator activity	Molecular Function	protein_coding	nuclear receptor corepressor 2 [Source:NCBI gene;Acc:416815]	1
	4858160	5021986	NCOR2	GO:0042826	histone deacetylase binding	Molecular Function	protein_coding	nuclear receptor corepressor 2 [Source:NCBI gene;Acc:416815]	1
6	3585026	3633966	OGDHL	GO:0006099	tricarboxylic acid cycle	Biological Process	protein_coding	oxoglutarate dehydrogenase like [Source:NCBI gene;Acc:423618]	1
	3585026	3633966	OGDHL	GO:0005739	mitochondrion	Cellular Component	protein_coding	oxoglutarate dehydrogenase like [Source:NCBI gene;Acc:423618]	1
	3585026	3633966	OGDHL	GO:0005759	mitochondrial matrix	Cellular Component	protein_coding	oxoglutarate dehydrogenase like [Source:NCBI gene;Acc:423618]	1
	3585026	3633966	OGDHL	GO:0045252	oxoglutarate dehydrogenase complex	Cellular Component	protein_coding	oxoglutarate dehydrogenase like [Source:NCBI gene;Acc:423618]	1
	3585026	3633966	OGDHL	GO:0004591	oxoglutarate dehydrogenase (succinyl-transferring) activity	Molecular Function	protein_coding	oxoglutarate dehydrogenase like [Source:NCBI gene;Acc:423618]	1
	3585026	3633966	OGDHL	GO:0016624	oxidoreductase activity	Molecular Function	protein_coding	oxoglutarate dehydrogenase like [Source:NCBI gene;Acc:423618]	1
	3585026	3633966	OGDHL	GO:0030976	thiamine pyrophosphate binding	Molecular Function	protein_coding	oxoglutarate dehydrogenase like [Source:NCBI gene;Acc:423618]	1
9	8034728	8096205	PAX3	GO:0006357	regulation of transcription by RNA polymerase II	Biological Process	protein_coding	paired box 3 [Source:NCBI gene;Acc:374127]	-1
	8034728	8096205	PAX3	GO:0007399	nervous system development	Biological Process	protein_coding	paired box 3 [Source:NCBI gene;Acc:374127]	-1
	8034728	8096205	PAX3	GO:0007517	muscle organ development	Biological Process	protein_coding	paired box 3 [Source:NCBI gene;Acc:374127]	-1
	8034728	8096205	PAX3	GO:0009653	anatomical structure morphogenesis	Biological Process	protein_coding	paired box 3 [Source:NCBI gene;Acc:374127]	-1
	8034728	8096205	PAX3	GO:0045944	positive regulation of transcription by RNA polymerase II	Biological Process	protein_coding	paired box 3 [Source:NCBI gene;Acc:374127]	-1
	8034728	8096205	PAX3	GO:0048856	anatomical structure development	Biological Process	protein_coding	paired box 3 [Source:NCBI gene;Acc:374127]	-1
	8034728	8096205	PAX3	GO:0005634	nucleus	Cellular Component	protein_coding	paired box 3 [Source:NCBI gene;Acc:374127]	-1
	8034728	8096205	PAX3	GO:0005654	nucleoplasm	Cellular Component	protein_coding	paired box 3 [Source:NCBI gene;Acc:374127]	-1
	8034728	8096205	PAX3	GO:0000978	RNA polymerase II cis-regulatory region sequence-specific DNA binding	Molecular Function	protein_coding	paired box 3 [Source:NCBI gene;Acc:374127]	-1
	8034728	8096205	PAX3	GO:0000981	DNA-binding transcription factor activity	Molecular Function	protein_coding	paired box 3 [Source:NCBI gene;Acc:374127]	-1
7	12763689	13129732	PARD3B	GO:0000226	microtubule cytoskeleton organization	Biological Process	protein_coding	par-3 family cell polarity regulator beta [Source:NCBI gene;Acc:426120]	-1
	12763689	13129732	PARD3B	GO:0007155	cell adhesion	Biological Process	protein_coding	par-3 family cell polarity regulator beta [Source:NCBI gene;Acc:426120]	-1
	12763689	13129732	PARD3B	GO:0008104	protein localization	Biological Process	protein_coding	par-3 family cell polarity regulator beta [Source:NCBI gene;Acc:426120]	-1
	12763689	13129732	PARD3B	GO:0030010	establishment of cell polarity	Biological Process	protein_coding	par-3 family cell polarity regulator beta [Source:NCBI gene;Acc:426120]	-1
	12763689	13129732	PARD3B	GO:0045197	establishment or maintenance of epithelial cell apical/basal polarity	Biological Process	protein_coding	par-3 family cell polarity regulator beta [Source:NCBI gene;Acc:426120]	-1
	12763689	13129732	PARD3B	GO:0051301	cell division	Biological Process	protein_coding	par-3 family cell polarity regulator beta [Source:NCBI gene;Acc:426120]	-1
	12763689	13129732	PARD3B	GO:0051660	establishment of centrosome localization	Biological Process	protein_coding	par-3 family cell polarity regulator beta [Source:NCBI gene;Acc:426120]	-1
	12763689	13129732	PARD3B	GO:0005912	adherens junction	Cellular Component	protein_coding	par-3 family cell polarity regulator beta [Source:NCBI gene;Acc:426120]	-1
	12763689	13129732	PARD3B	GO:0005938	cell cortex	Cellular Component	protein_coding	par-3 family cell polarity regulator beta [Source:NCBI gene;Acc:426120]	-1
	12763689	13129732	PARD3B	GO:0016324	apical plasma membrane	Cellular Component	protein_coding	par-3 family cell polarity regulator beta [Source:NCBI gene;Acc:426120]	-1
	12763689	13129732	PARD3B	GO:0030054	cell junction	Cellular Component	protein_coding	par-3 family cell polarity regulator beta [Source:NCBI gene;Acc:426120]	-1
	12763689	13129732	PARD3B	GO:0032991	protein-containing complex	Cellular Component	protein_coding	par-3 family cell polarity regulator beta [Source:NCBI gene;Acc:426120]	-1
	12763689	13129732	PARD3B	GO:0043296	apical junction complex	Cellular Component	protein_coding	par-3 family cell polarity regulator beta [Source:NCBI gene;Acc:426120]	-1
	12763689	13129732	PARD3B	GO:0005515	protein binding	Molecular Function	protein_coding	par-3 family cell polarity regulator beta [Source:NCBI gene;Acc:426120]	-1
	12763689	13129732	PARD3B	GO:0035091	phosphatidylinositol binding	Molecular Function	protein_coding	par-3 family cell polarity regulator beta [Source:NCBI gene;Acc:426120]	-1
7	13813674	13871850	PIKFYVE	GO:0019065	receptor-mediated endocytosis of virus by host cell	Biological Process	protein_coding	phosphoinositide kinase, FYVE-type zinc finger containing [Source:NCBI gene;Acc:424114]	1
	13813674	13871850	PIKFYVE	GO:0019886	antigen processing and presentation of exogenous peptide antigen via MHC class II	Biological Process	protein_coding	phosphoinositide kinase, FYVE-type zinc finger containing [Source:NCBI gene;Acc:424114]	1
	13813674	13871850	PIKFYVE	GO:0030593	neutrophil chemotaxis	Biological Process	protein_coding	phosphoinositide kinase, FYVE-type zinc finger containing [Source:NCBI gene;Acc:424114]	1
	13813674	13871850	PIKFYVE	GO:0032438	melanosome organization	Biological Process	protein_coding	phosphoinositide kinase, FYVE-type zinc finger containing [Source:NCBI gene;Acc:424114]	1
	13813674	13871850	PIKFYVE	GO:0034504	protein localization to nucleus	Biological Process	protein_coding	phosphoinositide kinase, FYVE-type zinc finger containing [Source:NCBI gene;Acc:424114]	1
	13813674	13871850	PIKFYVE	GO:0035556	intracellular signal transduction	Biological Process	protein_coding	phosphoinositide kinase, FYVE-type zinc finger containing [Source:NCBI gene;Acc:424114]	1
	13813674	13871850	PIKFYVE	GO:0042147	retrograde transport	Biological Process	protein_coding	phosphoinositide kinase, FYVE-type zinc finger containing [Source:NCBI gene;Acc:424114]	1
	13813674	13871850	PIKFYVE	GO:0046488	phosphatidylinositol metabolic process	Biological Process	protein_coding	phosphoinositide kinase, FYVE-type zinc finger containing [Source:NCBI gene;Acc:424114]	1
	13813674	13871850	PIKFYVE	GO:0090385	phagosome-lysosome fusion	Biological Process	protein_coding	phosphoinositide kinase, FYVE-type zinc finger containing [Source:NCBI gene;Acc:424114]	1
	13813674	13871850	PIKFYVE	GO:1903426	regulation of reactive oxygen species biosynthetic process	Biological Process	protein_coding	phosphoinositide kinase, FYVE-type zinc finger containing [Source:NCBI gene;Acc:424114]	1
	13813674	13871850	PIKFYVE	GO:2000785	regulation of autophagosome assembly	Biological Process	protein_coding	phosphoinositide kinase, FYVE-type zinc finger containing [Source:NCBI gene;Acc:424114]	1
	13813674	13871850	PIKFYVE	GO:0005829	cytosol	Cellular Component	protein_coding	phosphoinositide kinase, FYVE-type zinc finger containing [Source:NCBI gene;Acc:424114]	1
	13813674	13871850	PIKFYVE	GO:0012506	vesicle membrane	Cellular Component	protein_coding	phosphoinositide kinase, FYVE-type zinc finger containing [Source:NCBI gene;Acc:424114]	1
	13813674	13871850	PIKFYVE	GO:0030670	phagocytic vesicle membrane	Cellular Component	protein_coding	phosphoinositide kinase, FYVE-type zinc finger containing [Source:NCBI gene;Acc:424114]	1
	13813674	13871850	PIKFYVE	GO:0031410	cytoplasmic vesicle	Cellular Component	protein_coding	phosphoinositide kinase, FYVE-type zinc finger containing [Source:NCBI gene;Acc:424114]	1
	13813674	13871850	PIKFYVE	GO:0031901	early endosome membrane	Cellular Component	protein_coding	phosphoinositide kinase, FYVE-type zinc finger containing [Source:NCBI gene;Acc:424114]	1
	13813674	13871850	PIKFYVE	GO:0045121	membrane raft	Cellular Component	protein_coding	phosphoinositide kinase, FYVE-type zinc finger containing [Source:NCBI gene;Acc:424114]	1
	13813674	13871850	PIKFYVE	GO:0000285	1-phosphatidylinositol-3-phosphate 5-kinase activity	Molecular Function	protein_coding	phosphoinositide kinase, FYVE-type zinc finger containing [Source:NCBI gene;Acc:424114]	1
	13813674	13871850	PIKFYVE	GO:0005524	ATP binding	Molecular Function	protein_coding	phosphoinositide kinase, FYVE-type zinc finger containing [Source:NCBI gene;Acc:424114]	1
	13813674	13871850	PIKFYVE	GO:0046872	metal ion binding	Molecular Function	protein_coding	phosphoinositide kinase, FYVE-type zinc finger containing [Source:NCBI gene;Acc:424114]	1
	13813674	13871850	PIKFYVE	GO:0052810	1-phosphatidylinositol-5-kinase activity	Molecular Function	protein_coding	phosphoinositide kinase, FYVE-type zinc finger containing [Source:NCBI gene;Acc:424114]	1
6	21081566	21200763	PLCE1	GO:0006629	lipid metabolic process	Biological Process	protein_coding	phospholipase C epsilon 1 [Source:NCBI gene;Acc:425224]	-1
	21081566	21200763	PLCE1	GO:0006651	diacylglycerol biosynthetic process	Biological Process	protein_coding	phospholipase C epsilon 1 [Source:NCBI gene;Acc:425224]	-1
	21081566	21200763	PLCE1	GO:0007173	epidermal growth factor receptor signaling pathway	Biological Process	protein_coding	phospholipase C epsilon 1 [Source:NCBI gene;Acc:425224]	-1
	21081566	21200763	PLCE1	GO:0007200	phospholipase C-activating G protein-coupled receptor signaling pathway	Biological Process	protein_coding	phospholipase C epsilon 1 [Source:NCBI gene;Acc:425224]	-1
	21081566	21200763	PLCE1	GO:0007264	small GTPase-mediated signal transduction	Biological Process	protein_coding	phospholipase C epsilon 1 [Source:NCBI gene;Acc:425224]	-1
	21081566	21200763	PLCE1	GO:0007265	Ras protein signal transduction	Biological Process	protein_coding	phospholipase C epsilon 1 [Source:NCBI gene;Acc:425224]	-1
	21081566	21200763	PLCE1	GO:0010592	positive regulation of lamellipodium assembly	Biological Process	protein_coding	phospholipase C epsilon 1 [Source:NCBI gene;Acc:425224]	-1
	21081566	21200763	PLCE1	GO:0016042	lipid catabolic process	Biological Process	protein_coding	phospholipase C epsilon 1 [Source:NCBI gene;Acc:425224]	-1
	21081566	21200763	PLCE1	GO:0032835	glomerulus development	Biological Process	protein_coding	phospholipase C epsilon 1 [Source:NCBI gene;Acc:425224]	-1
	21081566	21200763	PLCE1	GO:0048015	phosphatidylinositol-mediated signaling	Biological Process	protein_coding	phospholipase C epsilon 1 [Source:NCBI gene;Acc:425224]	-1
	21081566	21200763	PLCE1	GO:0005829	cytosol	Cellular Component	protein_coding	phospholipase C epsilon 1 [Source:NCBI gene;Acc:425224]	-1
	21081566	21200763	PLCE1	GO:0005886	plasma membrane	Cellular Component	protein_coding	phospholipase C epsilon 1 [Source:NCBI gene;Acc:425224]	-1
	21081566	21200763	PLCE1	GO:0030027	lamellipodium	Cellular Component	protein_coding	phospholipase C epsilon 1 [Source:NCBI gene;Acc:425224]	-1
	21081566	21200763	PLCE1	GO:0004435	phosphatidylinositol phospholipase C activity	Molecular Function	protein_coding	phospholipase C epsilon 1 [Source:NCBI gene;Acc:425224]	-1
	21081566	21200763	PLCE1	GO:0005085	guanyl-nucleotide exchange factor activity	Molecular Function	protein_coding	phospholipase C epsilon 1 [Source:NCBI gene;Acc:425224]	-1
	21081566	21200763	PLCE1	GO:0031267	small GTPase binding	Molecular Function	protein_coding	phospholipase C epsilon 1 [Source:NCBI gene;Acc:425224]	-1
7	10323371	10366305	PLCL1	GO:0006629	lipid metabolic process	Biological Process	protein_coding	phospholipase C like 1 (inactive) [Source:HGNC Symbol;Acc:HGNC:9063]	-1
	10323371	10366305	PLCL1	GO:0016042	lipid catabolic process	Biological Process	protein_coding	phospholipase C like 1 (inactive) [Source:HGNC Symbol;Acc:HGNC:9063]	-1
	10323371	10366305	PLCL1	GO:0035556	intracellular signal transduction	Biological Process	protein_coding	phospholipase C like 1 (inactive) [Source:HGNC Symbol;Acc:HGNC:9063]	-1
	10323371	10366305	PLCL1	GO:0004435	phosphatidylinositol phospholipase C activity	Molecular Function	protein_coding	phospholipase C like 1 (inactive) [Source:HGNC Symbol;Acc:HGNC:9063]	-1
1	58821965	58864004	PKP2	GO:0002159	desmosome assembly	Biological Process	protein_coding	plakophilin 2 [Source:NCBI gene;Acc:418130]	1
	58821965	58864004	PKP2	GO:0002934	desmosome organization	Biological Process	protein_coding	plakophilin 2 [Source:NCBI gene;Acc:418130]	1
	58821965	58864004	PKP2	GO:0007043	cell-cell junction assembly	Biological Process	protein_coding	plakophilin 2 [Source:NCBI gene;Acc:418130]	1
	58821965	58864004	PKP2	GO:0007267	cell-cell signaling	Biological Process	protein_coding	plakophilin 2 [Source:NCBI gene;Acc:418130]	1
	58821965	58864004	PKP2	GO:0007507	heart development	Biological Process	protein_coding	plakophilin 2 [Source:NCBI gene;Acc:418130]	1
	58821965	58864004	PKP2	GO:0045110	intermediate filament bundle assembly	Biological Process	protein_coding	plakophilin 2 [Source:NCBI gene;Acc:418130]	1
	58821965	58864004	PKP2	GO:0048496	maintenance of animal organ identity	Biological Process	protein_coding	plakophilin 2 [Source:NCBI gene;Acc:418130]	1
	58821965	58864004	PKP2	GO:0055010	ventricular cardiac muscle tissue morphogenesis	Biological Process	protein_coding	plakophilin 2 [Source:NCBI gene;Acc:418130]	1
	58821965	58864004	PKP2	GO:0072659	protein localization to plasma membrane	Biological Process	protein_coding	plakophilin 2 [Source:NCBI gene;Acc:418130]	1
	58821965	58864004	PKP2	GO:0086005	ventricular cardiac muscle cell action potential	Biological Process	protein_coding	plakophilin 2 [Source:NCBI gene;Acc:418130]	1
	58821965	58864004	PKP2	GO:0086073	bundle of His cell-Purkinje myocyte adhesion involved in cell communication	Biological Process	protein_coding	plakophilin 2 [Source:NCBI gene;Acc:418130]	1
	58821965	58864004	PKP2	GO:0086091	regulation of heart rate by cardiac conduction	Biological Process	protein_coding	plakophilin 2 [Source:NCBI gene;Acc:418130]	1
	58821965	58864004	PKP2	GO:0098609	cell-cell adhesion	Biological Process	protein_coding	plakophilin 2 [Source:NCBI gene;Acc:418130]	1
	58821965	58864004	PKP2	GO:0098911	regulation of ventricular cardiac muscle cell action potential	Biological Process	protein_coding	plakophilin 2 [Source:NCBI gene;Acc:418130]	1
	58821965	58864004	PKP2	GO:0099017	maintenance of protein localization at cell tip	Biological Process	protein_coding	plakophilin 2 [Source:NCBI gene;Acc:418130]	1
	58821965	58864004	PKP2	GO:1900024	regulation of substrate adhesion-dependent cell spreading	Biological Process	protein_coding	plakophilin 2 [Source:NCBI gene;Acc:418130]	1
	58821965	58864004	PKP2	GO:0005634	nucleus	Cellular Component	protein_coding	plakophilin 2 [Source:NCBI gene;Acc:418130]	1
	58821965	58864004	PKP2	GO:0005654	nucleoplasm	Cellular Component	protein_coding	plakophilin 2 [Source:NCBI gene;Acc:418130]	1
	58821965	58864004	PKP2	GO:0005737	cytoplasm	Cellular Component	protein_coding	plakophilin 2 [Source:NCBI gene;Acc:418130]	1
	58821965	58864004	PKP2	GO:0005882	intermediate filament	Cellular Component	protein_coding	plakophilin 2 [Source:NCBI gene;Acc:418130]	1
	58821965	58864004	PKP2	GO:0005886	plasma membrane	Cellular Component	protein_coding	plakophilin 2 [Source:NCBI gene;Acc:418130]	1
	58821965	58864004	PKP2	GO:0005912	adherens junction	Cellular Component	protein_coding	plakophilin 2 [Source:NCBI gene;Acc:418130]	1
	58821965	58864004	PKP2	GO:0014704	intercalated disc	Cellular Component	protein_coding	plakophilin 2 [Source:NCBI gene;Acc:418130]	1
	58821965	58864004	PKP2	GO:0030057	desmosome	Cellular Component	protein_coding	plakophilin 2 [Source:NCBI gene;Acc:418130]	1
	58821965	58864004	PKP2	GO:0051286	cell tip	Cellular Component	protein_coding	plakophilin 2 [Source:NCBI gene;Acc:418130]	1
	58821965	58864004	PKP2	GO:0003677	DNA binding	Molecular Function	protein_coding	plakophilin 2 [Source:NCBI gene;Acc:418130]	1
	58821965	58864004	PKP2	GO:0005080	protein kinase C binding	Molecular Function	protein_coding	plakophilin 2 [Source:NCBI gene;Acc:418130]	1
	58821965	58864004	PKP2	GO:0019215	intermediate filament binding	Molecular Function	protein_coding	plakophilin 2 [Source:NCBI gene;Acc:418130]	1
	58821965	58864004	PKP2	GO:0045294	alpha-catenin binding	Molecular Function	protein_coding	plakophilin 2 [Source:NCBI gene;Acc:418130]	1
	58821965	58864004	PKP2	GO:0045296	cadherin binding	Molecular Function	protein_coding	plakophilin 2 [Source:NCBI gene;Acc:418130]	1
	58821965	58864004	PKP2	GO:0060090	molecular adaptor activity	Molecular Function	protein_coding	plakophilin 2 [Source:NCBI gene;Acc:418130]	1
1	108846535	108871402	KCNJ15	GO:0034765	regulation of monoatomic ion transmembrane transport	Biological Process	protein_coding	potassium inwardly rectifying channel subfamily J member 15 [Source:NCBI gene;Acc:427984]	1
	108846535	108871402	KCNJ15	GO:1990573	potassium ion import across plasma membrane	Biological Process	protein_coding	potassium inwardly rectifying channel subfamily J member 15 [Source:NCBI gene;Acc:427984]	1
	108846535	108871402	KCNJ15	GO:0005886	plasma membrane	Cellular Component	protein_coding	potassium inwardly rectifying channel subfamily J member 15 [Source:NCBI gene;Acc:427984]	1
	108846535	108871402	KCNJ15	GO:0034702	monoatomic ion channel complex	Cellular Component	protein_coding	potassium inwardly rectifying channel subfamily J member 15 [Source:NCBI gene;Acc:427984]	1
	108846535	108871402	KCNJ15	GO:0005242	inward rectifier potassium channel activity	Molecular Function	protein_coding	potassium inwardly rectifying channel subfamily J member 15 [Source:NCBI gene;Acc:427984]	1
1	145418480	145689429	PCCA	GO:0006629	lipid metabolic process	Biological Process	protein_coding	propionyl-CoA carboxylase alpha subunit [Source:NCBI gene;Acc:418774]	-1
	145418480	145689429	PCCA	GO:0016042	lipid catabolic process	Biological Process	protein_coding	propionyl-CoA carboxylase alpha subunit [Source:NCBI gene;Acc:418774]	-1
	145418480	145689429	PCCA	GO:0005739	mitochondrion	Cellular Component	protein_coding	propionyl-CoA carboxylase alpha subunit [Source:NCBI gene;Acc:418774]	-1
	145418480	145689429	PCCA	GO:0005759	mitochondrial matrix	Cellular Component	protein_coding	propionyl-CoA carboxylase alpha subunit [Source:NCBI gene;Acc:418774]	-1
	145418480	145689429	PCCA	GO:1902494	catalytic complex	Cellular Component	protein_coding	propionyl-CoA carboxylase alpha subunit [Source:NCBI gene;Acc:418774]	-1
	145418480	145689429	PCCA	GO:0004658	propionyl-CoA carboxylase activity	Molecular Function	protein_coding	propionyl-CoA carboxylase alpha subunit [Source:NCBI gene;Acc:418774]	-1
	145418480	145689429	PCCA	GO:0005524	ATP binding	Molecular Function	protein_coding	propionyl-CoA carboxylase alpha subunit [Source:NCBI gene;Acc:418774]	-1
	145418480	145689429	PCCA	GO:0016874	ligase activity	Molecular Function	protein_coding	propionyl-CoA carboxylase alpha subunit [Source:NCBI gene;Acc:418774]	-1
	145418480	145689429	PCCA	GO:0019899	enzyme binding	Molecular Function	protein_coding	propionyl-CoA carboxylase alpha subunit [Source:NCBI gene;Acc:418774]	-1
	145418480	145689429	PCCA	GO:0046872	metal ion binding	Molecular Function	protein_coding	propionyl-CoA carboxylase alpha subunit [Source:NCBI gene;Acc:418774]	-1
4	45807324	45891224	PTPN13	GO:0031047	regulatory ncRNA-mediated gene silencing	Biological Process	protein_coding	protein tyrosine phosphatase, non-receptor type 13 [Source:NCBI gene;Acc:422591]	-1
	45807324	45891224	PTPN13	GO:0035335	peptidyl-tyrosine dephosphorylation	Biological Process	protein_coding	protein tyrosine phosphatase, non-receptor type 13 [Source:NCBI gene;Acc:422591]	-1
	45807324	45891224	PTPN13	GO:0051896	regulation of phosphatidylinositol 3-kinase/protein kinase B signal transduction	Biological Process	protein_coding	protein tyrosine phosphatase, non-receptor type 13 [Source:NCBI gene;Acc:422591]	-1
	45807324	45891224	PTPN13	GO:0001650	fibrillar center	Cellular Component	protein_coding	protein tyrosine phosphatase, non-receptor type 13 [Source:NCBI gene;Acc:422591]	-1
	45807324	45891224	PTPN13	GO:0005634	nucleus	Cellular Component	protein_coding	protein tyrosine phosphatase, non-receptor type 13 [Source:NCBI gene;Acc:422591]	-1
	45807324	45891224	PTPN13	GO:0005654	nucleoplasm	Cellular Component	protein_coding	protein tyrosine phosphatase, non-receptor type 13 [Source:NCBI gene;Acc:422591]	-1
	45807324	45891224	PTPN13	GO:0005737	cytoplasm	Cellular Component	protein_coding	protein tyrosine phosphatase, non-receptor type 13 [Source:NCBI gene;Acc:422591]	-1
	45807324	45891224	PTPN13	GO:0005829	cytosol	Cellular Component	protein_coding	protein tyrosine phosphatase, non-receptor type 13 [Source:NCBI gene;Acc:422591]	-1
	45807324	45891224	PTPN13	GO:0005856	cytoskeleton	Cellular Component	protein_coding	protein tyrosine phosphatase, non-receptor type 13 [Source:NCBI gene;Acc:422591]	-1
	45807324	45891224	PTPN13	GO:0005886	plasma membrane	Cellular Component	protein_coding	protein tyrosine phosphatase, non-receptor type 13 [Source:NCBI gene;Acc:422591]	-1
	45807324	45891224	PTPN13	GO:0030027	lamellipodium	Cellular Component	protein_coding	protein tyrosine phosphatase, non-receptor type 13 [Source:NCBI gene;Acc:422591]	-1
	45807324	45891224	PTPN13	GO:0004725	protein tyrosine phosphatase activity	Molecular Function	protein_coding	protein tyrosine phosphatase, non-receptor type 13 [Source:NCBI gene;Acc:422591]	-1
	45807324	45891224	PTPN13	GO:0036312	phosphatidylinositol 3-kinase regulatory subunit binding	Molecular Function	protein_coding	protein tyrosine phosphatase, non-receptor type 13 [Source:NCBI gene;Acc:422591]	-1
20	2838132	3266482	PTPRT	GO:0006470	protein dephosphorylation	Biological Process	protein_coding	protein tyrosine phosphatase, receptor type T [Source:NCBI gene;Acc:419160]	1
	2838132	3266482	PTPRT	GO:0007156	homophilic cell adhesion via plasma membrane adhesion molecules	Biological Process	protein_coding	protein tyrosine phosphatase, receptor type T [Source:NCBI gene;Acc:419160]	1
	2838132	3266482	PTPRT	GO:0007169	cell surface receptor protein tyrosine kinase signaling pathway	Biological Process	protein_coding	protein tyrosine phosphatase, receptor type T [Source:NCBI gene;Acc:419160]	1
	2838132	3266482	PTPRT	GO:0030336	negative regulation of cell migration	Biological Process	protein_coding	protein tyrosine phosphatase, receptor type T [Source:NCBI gene;Acc:419160]	1
	2838132	3266482	PTPRT	GO:0071354	cellular response to interleukin-6	Biological Process	protein_coding	protein tyrosine phosphatase, receptor type T [Source:NCBI gene;Acc:419160]	1
	2838132	3266482	PTPRT	GO:1904893	negative regulation of receptor signaling pathway via STAT	Biological Process	protein_coding	protein tyrosine phosphatase, receptor type T [Source:NCBI gene;Acc:419160]	1
	2838132	3266482	PTPRT	GO:0005886	plasma membrane	Cellular Component	protein_coding	protein tyrosine phosphatase, receptor type T [Source:NCBI gene;Acc:419160]	1
	2838132	3266482	PTPRT	GO:0009986	cell surface	Cellular Component	protein_coding	protein tyrosine phosphatase, receptor type T [Source:NCBI gene;Acc:419160]	1
	2838132	3266482	PTPRT	GO:0016020	membrane	Cellular Component	protein_coding	protein tyrosine phosphatase, receptor type T [Source:NCBI gene;Acc:419160]	1
	2838132	3266482	PTPRT	GO:0004725	protein tyrosine phosphatase activity	Molecular Function	protein_coding	protein tyrosine phosphatase, receptor type T [Source:NCBI gene;Acc:419160]	1
	2838132	3266482	PTPRT	GO:0005001	transmembrane receptor protein tyrosine phosphatase activity	Molecular Function	protein_coding	protein tyrosine phosphatase, receptor type T [Source:NCBI gene;Acc:419160]	1
	2838132	3266482	PTPRT	GO:0005515	protein binding	Molecular Function	protein_coding	protein tyrosine phosphatase, receptor type T [Source:NCBI gene;Acc:419160]	1
	2838132	3266482	PTPRT	GO:0008013	beta-catenin binding	Molecular Function	protein_coding	protein tyrosine phosphatase, receptor type T [Source:NCBI gene;Acc:419160]	1
	2838132	3266482	PTPRT	GO:0019903	protein phosphatase binding	Molecular Function	protein_coding	protein tyrosine phosphatase, receptor type T [Source:NCBI gene;Acc:419160]	1
	2838132	3266482	PTPRT	GO:0042803	protein homodimerization activity	Molecular Function	protein_coding	protein tyrosine phosphatase, receptor type T [Source:NCBI gene;Acc:419160]	1
	2838132	3266482	PTPRT	GO:0045294	alpha-catenin binding	Molecular Function	protein_coding	protein tyrosine phosphatase, receptor type T [Source:NCBI gene;Acc:419160]	1
	2838132	3266482	PTPRT	GO:0045295	gamma-catenin binding	Molecular Function	protein_coding	protein tyrosine phosphatase, receptor type T [Source:NCBI gene;Acc:419160]	1
	2838132	3266482	PTPRT	GO:0045296	cadherin binding	Molecular Function	protein_coding	protein tyrosine phosphatase, receptor type T [Source:NCBI gene;Acc:419160]	1
	2838132	3266482	PTPRT	GO:0070097	delta-catenin binding	Molecular Function	protein_coding	protein tyrosine phosphatase, receptor type T [Source:NCBI gene;Acc:419160]	1
	2838132	3266482	PTPRT	GO:0097677	STAT family protein binding	Molecular Function	protein_coding	protein tyrosine phosphatase, receptor type T [Source:NCBI gene;Acc:419160]	1
23	2911566	3132209	PTPRU	GO:0006470	protein dephosphorylation	Biological Process	protein_coding	protein tyrosine phosphatase, receptor type U [Source:NCBI gene;Acc:395153]	1
	2911566	3132209	PTPRU	GO:0007155	cell adhesion	Biological Process	protein_coding	protein tyrosine phosphatase, receptor type U [Source:NCBI gene;Acc:395153]	1
	2911566	3132209	PTPRU	GO:0008285	negative regulation of cell population proliferation	Biological Process	protein_coding	protein tyrosine phosphatase, receptor type U [Source:NCBI gene;Acc:395153]	1
	2911566	3132209	PTPRU	GO:0030154	cell differentiation	Biological Process	protein_coding	protein tyrosine phosphatase, receptor type U [Source:NCBI gene;Acc:395153]	1
	2911566	3132209	PTPRU	GO:0030336	negative regulation of cell migration	Biological Process	protein_coding	protein tyrosine phosphatase, receptor type U [Source:NCBI gene;Acc:395153]	1
	2911566	3132209	PTPRU	GO:0034109	homotypic cell-cell adhesion	Biological Process	protein_coding	protein tyrosine phosphatase, receptor type U [Source:NCBI gene;Acc:395153]	1
	2911566	3132209	PTPRU	GO:0034394	protein localization to cell surface	Biological Process	protein_coding	protein tyrosine phosphatase, receptor type U [Source:NCBI gene;Acc:395153]	1
	2911566	3132209	PTPRU	GO:0090090	negative regulation of canonical Wnt signaling pathway	Biological Process	protein_coding	protein tyrosine phosphatase, receptor type U [Source:NCBI gene;Acc:395153]	1
	2911566	3132209	PTPRU	GO:2000049	positive regulation of cell-cell adhesion mediated by cadherin	Biological Process	protein_coding	protein tyrosine phosphatase, receptor type U [Source:NCBI gene;Acc:395153]	1
	2911566	3132209	PTPRU	GO:0005886	plasma membrane	Cellular Component	protein_coding	protein tyrosine phosphatase, receptor type U [Source:NCBI gene;Acc:395153]	1
	2911566	3132209	PTPRU	GO:0005911	cell-cell junction	Cellular Component	protein_coding	protein tyrosine phosphatase, receptor type U [Source:NCBI gene;Acc:395153]	1
	2911566	3132209	PTPRU	GO:0016020	membrane	Cellular Component	protein_coding	protein tyrosine phosphatase, receptor type U [Source:NCBI gene;Acc:395153]	1
	2911566	3132209	PTPRU	GO:0070161	anchoring junction	Cellular Component	protein_coding	protein tyrosine phosphatase, receptor type U [Source:NCBI gene;Acc:395153]	1
	2911566	3132209	PTPRU	GO:0004725	protein tyrosine phosphatase activity	Molecular Function	protein_coding	protein tyrosine phosphatase, receptor type U [Source:NCBI gene;Acc:395153]	1
	2911566	3132209	PTPRU	GO:0004726	non-membrane spanning protein tyrosine phosphatase activity	Molecular Function	protein_coding	protein tyrosine phosphatase, receptor type U [Source:NCBI gene;Acc:395153]	1
	2911566	3132209	PTPRU	GO:0005515	protein binding	Molecular Function	protein_coding	protein tyrosine phosphatase, receptor type U [Source:NCBI gene;Acc:395153]	1
	2911566	3132209	PTPRU	GO:0008013	beta-catenin binding	Molecular Function	protein_coding	protein tyrosine phosphatase, receptor type U [Source:NCBI gene;Acc:395153]	1
	2911566	3132209	PTPRU	GO:0030946	protein tyrosine phosphatase activity	Molecular Function	protein_coding	protein tyrosine phosphatase, receptor type U [Source:NCBI gene;Acc:395153]	1
	2911566	3132209	PTPRU	GO:0140793	histone H2AXY142 phosphatase activity	Molecular Function	protein_coding	protein tyrosine phosphatase, receptor type U [Source:NCBI gene;Acc:395153]	1
15	8978153	9048094	RSPH14	GO:0005515	protein binding	Molecular Function	protein_coding	radial spoke head 14 homolog [Source:NCBI gene;Acc:416954]	1
2	83513138	83560047	RPRD1A	GO:0001111	RNA polymerase II promoter clearance	Biological Process	protein_coding	regulation of nuclear pre-mRNA domain containing 1A [Source:NCBI gene;Acc:420953]	1
	83513138	83560047	RPRD1A	GO:0031124	mRNA 3'-end processing	Biological Process	protein_coding	regulation of nuclear pre-mRNA domain containing 1A [Source:NCBI gene;Acc:420953]	1
	83513138	83560047	RPRD1A	GO:0005634	nucleus	Cellular Component	protein_coding	regulation of nuclear pre-mRNA domain containing 1A [Source:NCBI gene;Acc:420953]	1
	83513138	83560047	RPRD1A	GO:0016591	RNA polymerase II	Cellular Component	protein_coding	regulation of nuclear pre-mRNA domain containing 1A [Source:NCBI gene;Acc:420953]	1
	83513138	83560047	RPRD1A	GO:0097550	transcription preinitiation complex	Cellular Component	protein_coding	regulation of nuclear pre-mRNA domain containing 1A [Source:NCBI gene;Acc:420953]	1
	83513138	83560047	RPRD1A	GO:0000993	RNA polymerase II complex binding	Molecular Function	protein_coding	regulation of nuclear pre-mRNA domain containing 1A [Source:NCBI gene;Acc:420953]	1
	83513138	83560047	RPRD1A	GO:0099122	RNA polymerase II C-terminal domain binding	Molecular Function	protein_coding	regulation of nuclear pre-mRNA domain containing 1A [Source:NCBI gene;Acc:420953]	1
15	8803892	8857762	SPECC1L	GO:0007155	cell adhesion	Biological Process	protein_coding	sperm antigen with calponin homology and coiled-coil domains 1 like [Source:NCBI gene;Acc:416950]	-1
	8803892	8857762	SPECC1L	GO:0030036	actin cytoskeleton organization	Biological Process	protein_coding	sperm antigen with calponin homology and coiled-coil domains 1 like [Source:NCBI gene;Acc:416950]	-1
	8803892	8857762	SPECC1L	GO:0051301	cell division	Biological Process	protein_coding	sperm antigen with calponin homology and coiled-coil domains 1 like [Source:NCBI gene;Acc:416950]	-1
	8803892	8857762	SPECC1L	GO:0005737	cytoplasm	Cellular Component	protein_coding	sperm antigen with calponin homology and coiled-coil domains 1 like [Source:NCBI gene;Acc:416950]	-1
	8803892	8857762	SPECC1L	GO:0005815	microtubule organizing center	Cellular Component	protein_coding	sperm antigen with calponin homology and coiled-coil domains 1 like [Source:NCBI gene;Acc:416950]	-1
	8803892	8857762	SPECC1L	GO:0005819	spindle	Cellular Component	protein_coding	sperm antigen with calponin homology and coiled-coil domains 1 like [Source:NCBI gene;Acc:416950]	-1
	8803892	8857762	SPECC1L	GO:0005921	gap junction	Cellular Component	protein_coding	sperm antigen with calponin homology and coiled-coil domains 1 like [Source:NCBI gene;Acc:416950]	-1
	8803892	8857762	SPECC1L	GO:0015629	actin cytoskeleton	Cellular Component	protein_coding	sperm antigen with calponin homology and coiled-coil domains 1 like [Source:NCBI gene;Acc:416950]	-1
	8803892	8857762	SPECC1L	GO:0031941	filamentous actin	Cellular Component	protein_coding	sperm antigen with calponin homology and coiled-coil domains 1 like [Source:NCBI gene;Acc:416950]	-1
	8803892	8857762	SPECC1L	GO:0005515	protein binding	Molecular Function	protein_coding	sperm antigen with calponin homology and coiled-coil domains 1 like [Source:NCBI gene;Acc:416950]	-1
1	114353222	114397787	SYTL5	GO:0006886	intracellular protein transport	Biological Process	protein_coding	synaptotagmin like 5 [Source:NCBI gene;Acc:427990]	-1
	114353222	114397787	SYTL5	GO:0006887	exocytosis	Biological Process	protein_coding	synaptotagmin like 5 [Source:NCBI gene;Acc:427990]	-1
	114353222	114397787	SYTL5	GO:0005886	plasma membrane	Cellular Component	protein_coding	synaptotagmin like 5 [Source:NCBI gene;Acc:427990]	-1
	114353222	114397787	SYTL5	GO:0016020	membrane	Cellular Component	protein_coding	synaptotagmin like 5 [Source:NCBI gene;Acc:427990]	-1
	114353222	114397787	SYTL5	GO:0070382	exocytic vesicle	Cellular Component	protein_coding	synaptotagmin like 5 [Source:NCBI gene;Acc:427990]	-1
	114353222	114397787	SYTL5	GO:0005543	phospholipid binding	Molecular Function	protein_coding	synaptotagmin like 5 [Source:NCBI gene;Acc:427990]	-1
	114353222	114397787	SYTL5	GO:0031267	small GTPase binding	Molecular Function	protein_coding	synaptotagmin like 5 [Source:NCBI gene;Acc:427990]	-1
	114353222	114397787	SYTL5	GO:0042043	neurexin family protein binding	Molecular Function	protein_coding	synaptotagmin like 5 [Source:NCBI gene;Acc:427990]	-1
	114353222	114397787	SYTL5	GO:0046872	metal ion binding	Molecular Function	protein_coding	synaptotagmin like 5 [Source:NCBI gene;Acc:427990]	-1
7	11020628	11026849	TYW5	GO:0031591	wybutosine biosynthetic process	Biological Process	protein_coding	tRNA-yW synthesizing protein 5 [Source:NCBI gene;Acc:424065]	-1
	11020628	11026849	TYW5	GO:0000049	tRNA binding	Molecular Function	protein_coding	tRNA-yW synthesizing protein 5 [Source:NCBI gene;Acc:424065]	-1
	11020628	11026849	TYW5	GO:0005506	iron ion binding	Molecular Function	protein_coding	tRNA-yW synthesizing protein 5 [Source:NCBI gene;Acc:424065]	-1
	11020628	11026849	TYW5	GO:0016706	2-oxoglutarate-dependent dioxygenase activity	Molecular Function	protein_coding	tRNA-yW synthesizing protein 5 [Source:NCBI gene;Acc:424065]	-1
	11020628	11026849	TYW5	GO:0042803	protein homodimerization activity	Molecular Function	protein_coding	tRNA-yW synthesizing protein 5 [Source:NCBI gene;Acc:424065]	-1
	11020628	11026849	TYW5	GO:0102524	tRNA(Phe) (7-(3-amino-3-carboxypropyl)wyosine37-C2)-hydroxylase activity	Molecular Function	protein_coding	tRNA-yW synthesizing protein 5 [Source:NCBI gene;Acc:424065]	-1
22	3951091	3963204	TACR1	GO:0007186	G protein-coupled receptor signaling pathway	Biological Process	protein_coding	tachykinin receptor 1 [Source:NCBI gene;Acc:395677]	1
	3951091	3963204	TACR1	GO:0007204	positive regulation of cytosolic calcium ion concentration	Biological Process	protein_coding	tachykinin receptor 1 [Source:NCBI gene;Acc:395677]	1
	3951091	3963204	TACR1	GO:1902093	positive regulation of flagellated sperm motility	Biological Process	protein_coding	tachykinin receptor 1 [Source:NCBI gene;Acc:395677]	1
	3951091	3963204	TACR1	GO:0005886	plasma membrane	Cellular Component	protein_coding	tachykinin receptor 1 [Source:NCBI gene;Acc:395677]	1
	3951091	3963204	TACR1	GO:0061827	sperm head	Cellular Component	protein_coding	tachykinin receptor 1 [Source:NCBI gene;Acc:395677]	1
	3951091	3963204	TACR1	GO:0097225	sperm midpiece	Cellular Component	protein_coding	tachykinin receptor 1 [Source:NCBI gene;Acc:395677]	1
	3951091	3963204	TACR1	GO:0016496	substance P receptor activity	Molecular Function	protein_coding	tachykinin receptor 1 [Source:NCBI gene;Acc:395677]	1
4	15290397	15521568	TENM1	GO:0006359	regulation of transcription by RNA polymerase III	Biological Process	protein_coding	teneurin transmembrane protein 1 [Source:NCBI gene;Acc:395668]	1
	15290397	15521568	TENM1	GO:0007157	heterophilic cell-cell adhesion via plasma membrane cell adhesion molecules	Biological Process	protein_coding	teneurin transmembrane protein 1 [Source:NCBI gene;Acc:395668]	1
	15290397	15521568	TENM1	GO:0007165	signal transduction	Biological Process	protein_coding	teneurin transmembrane protein 1 [Source:NCBI gene;Acc:395668]	1
	15290397	15521568	TENM1	GO:0007218	neuropeptide signaling pathway	Biological Process	protein_coding	teneurin transmembrane protein 1 [Source:NCBI gene;Acc:395668]	1
	15290397	15521568	TENM1	GO:0030838	positive regulation of actin filament polymerization	Biological Process	protein_coding	teneurin transmembrane protein 1 [Source:NCBI gene;Acc:395668]	1
	15290397	15521568	TENM1	GO:0033138	positive regulation of peptidyl-serine phosphorylation	Biological Process	protein_coding	teneurin transmembrane protein 1 [Source:NCBI gene;Acc:395668]	1
	15290397	15521568	TENM1	GO:0043406	positive regulation of MAP kinase activity	Biological Process	protein_coding	teneurin transmembrane protein 1 [Source:NCBI gene;Acc:395668]	1
	15290397	15521568	TENM1	GO:0048666	neuron development	Biological Process	protein_coding	teneurin transmembrane protein 1 [Source:NCBI gene;Acc:395668]	1
	15290397	15521568	TENM1	GO:0051491	positive regulation of filopodium assembly	Biological Process	protein_coding	teneurin transmembrane protein 1 [Source:NCBI gene;Acc:395668]	1
	15290397	15521568	TENM1	GO:0090316	positive regulation of intracellular protein transport	Biological Process	protein_coding	teneurin transmembrane protein 1 [Source:NCBI gene;Acc:395668]	1
	15290397	15521568	TENM1	GO:0005634	nucleus	Cellular Component	protein_coding	teneurin transmembrane protein 1 [Source:NCBI gene;Acc:395668]	1
	15290397	15521568	TENM1	GO:0005737	cytoplasm	Cellular Component	protein_coding	teneurin transmembrane protein 1 [Source:NCBI gene;Acc:395668]	1
	15290397	15521568	TENM1	GO:0005783	endoplasmic reticulum	Cellular Component	protein_coding	teneurin transmembrane protein 1 [Source:NCBI gene;Acc:395668]	1
	15290397	15521568	TENM1	GO:0005794	Golgi apparatus	Cellular Component	protein_coding	teneurin transmembrane protein 1 [Source:NCBI gene;Acc:395668]	1
	15290397	15521568	TENM1	GO:0005856	cytoskeleton	Cellular Component	protein_coding	teneurin transmembrane protein 1 [Source:NCBI gene;Acc:395668]	1
	15290397	15521568	TENM1	GO:0005886	plasma membrane	Cellular Component	protein_coding	teneurin transmembrane protein 1 [Source:NCBI gene;Acc:395668]	1
	15290397	15521568	TENM1	GO:0016020	membrane	Cellular Component	protein_coding	teneurin transmembrane protein 1 [Source:NCBI gene;Acc:395668]	1
	15290397	15521568	TENM1	GO:0016363	nuclear matrix	Cellular Component	protein_coding	teneurin transmembrane protein 1 [Source:NCBI gene;Acc:395668]	1
	15290397	15521568	TENM1	GO:0016607	nuclear speck	Cellular Component	protein_coding	teneurin transmembrane protein 1 [Source:NCBI gene;Acc:395668]	1
	15290397	15521568	TENM1	GO:0043005	neuron projection	Cellular Component	protein_coding	teneurin transmembrane protein 1 [Source:NCBI gene;Acc:395668]	1
	15290397	15521568	TENM1	GO:0048471	perinuclear region of cytoplasm	Cellular Component	protein_coding	teneurin transmembrane protein 1 [Source:NCBI gene;Acc:395668]	1
	15290397	15521568	TENM1	GO:0042803	protein homodimerization activity	Molecular Function	protein_coding	teneurin transmembrane protein 1 [Source:NCBI gene;Acc:395668]	1
	15290397	15521568	TENM1	GO:0046982	protein heterodimerization activity	Molecular Function	protein_coding	teneurin transmembrane protein 1 [Source:NCBI gene;Acc:395668]	1
	15290397	15521568	TENM1	GO:0050839	cell adhesion molecule binding	Molecular Function	protein_coding	teneurin transmembrane protein 1 [Source:NCBI gene;Acc:395668]	1
7	22607293	22645929	TNS1	GO:0010761	fibroblast migration	Biological Process	protein_coding	tensin 1 [Source:NCBI gene;Acc:396439]	1
	22607293	22645929	TNS1	GO:0005737	cytoplasm	Cellular Component	protein_coding	tensin 1 [Source:NCBI gene;Acc:396439]	1
	22607293	22645929	TNS1	GO:0005856	cytoskeleton	Cellular Component	protein_coding	tensin 1 [Source:NCBI gene;Acc:396439]	1
	22607293	22645929	TNS1	GO:0005925	focal adhesion	Cellular Component	protein_coding	tensin 1 [Source:NCBI gene;Acc:396439]	1
	22607293	22645929	TNS1	GO:0009986	cell surface	Cellular Component	protein_coding	tensin 1 [Source:NCBI gene;Acc:396439]	1
	22607293	22645929	TNS1	GO:0003779	actin binding	Molecular Function	protein_coding	tensin 1 [Source:NCBI gene;Acc:396439]	1
	22607293	22645929	TNS1	GO:0004721	phosphoprotein phosphatase activity	Molecular Function	protein_coding	tensin 1 [Source:NCBI gene;Acc:396439]	1
	22607293	22645929	TNS1	GO:0005515	protein binding	Molecular Function	protein_coding	tensin 1 [Source:NCBI gene;Acc:396439]	1
	22607293	22645929	TNS1	GO:0046872	metal ion binding	Molecular Function	protein_coding	tensin 1 [Source:NCBI gene;Acc:396439]	1
2	112154197	112372740	TOX	GO:0001779	natural killer cell differentiation	Biological Process	protein_coding	thymocyte selection associated high mobility group box [Source:NCBI gene;Acc:421138]	-1
	112154197	112372740	TOX	GO:0002362	CD4-positive	Biological Process	protein_coding	thymocyte selection associated high mobility group box [Source:NCBI gene;Acc:421138]	-1
	112154197	112372740	TOX	GO:0002364	NK T cell lineage commitment	Biological Process	protein_coding	thymocyte selection associated high mobility group box [Source:NCBI gene;Acc:421138]	-1
	112154197	112372740	TOX	GO:0002521	leukocyte differentiation	Biological Process	protein_coding	thymocyte selection associated high mobility group box [Source:NCBI gene;Acc:421138]	-1
	112154197	112372740	TOX	GO:0006357	regulation of transcription by RNA polymerase II	Biological Process	protein_coding	thymocyte selection associated high mobility group box [Source:NCBI gene;Acc:421138]	-1
	112154197	112372740	TOX	GO:0010976	positive regulation of neuron projection development	Biological Process	protein_coding	thymocyte selection associated high mobility group box [Source:NCBI gene;Acc:421138]	-1
	112154197	112372740	TOX	GO:0021895	cerebral cortex neuron differentiation	Biological Process	protein_coding	thymocyte selection associated high mobility group box [Source:NCBI gene;Acc:421138]	-1
	112154197	112372740	TOX	GO:0032825	positive regulation of natural killer cell differentiation	Biological Process	protein_coding	thymocyte selection associated high mobility group box [Source:NCBI gene;Acc:421138]	-1
	112154197	112372740	TOX	GO:0043375	CD8-positive	Biological Process	protein_coding	thymocyte selection associated high mobility group box [Source:NCBI gene;Acc:421138]	-1
	112154197	112372740	TOX	GO:0045944	positive regulation of transcription by RNA polymerase II	Biological Process	protein_coding	thymocyte selection associated high mobility group box [Source:NCBI gene;Acc:421138]	-1
	112154197	112372740	TOX	GO:0048541	Peyer's patch development	Biological Process	protein_coding	thymocyte selection associated high mobility group box [Source:NCBI gene;Acc:421138]	-1
	112154197	112372740	TOX	GO:1902232	regulation of positive thymic T cell selection	Biological Process	protein_coding	thymocyte selection associated high mobility group box [Source:NCBI gene;Acc:421138]	-1
	112154197	112372740	TOX	GO:2000179	positive regulation of neural precursor cell proliferation	Biological Process	protein_coding	thymocyte selection associated high mobility group box [Source:NCBI gene;Acc:421138]	-1
	112154197	112372740	TOX	GO:0005634	nucleus	Cellular Component	protein_coding	thymocyte selection associated high mobility group box [Source:NCBI gene;Acc:421138]	-1
	112154197	112372740	TOX	GO:0003677	DNA binding	Molecular Function	protein_coding	thymocyte selection associated high mobility group box [Source:NCBI gene;Acc:421138]	-1
	112154197	112372740	TOX	GO:0031490	chromatin DNA binding	Molecular Function	protein_coding	thymocyte selection associated high mobility group box [Source:NCBI gene;Acc:421138]	-1
9	10169029	10271674	TRIP12	GO:0000209	protein polyubiquitination	Biological Process	protein_coding	thyroid hormone receptor interactor 12 [Source:NCBI gene;Acc:424785]	-1
	10169029	10271674	TRIP12	GO:0006281	DNA repair	Biological Process	protein_coding	thyroid hormone receptor interactor 12 [Source:NCBI gene;Acc:424785]	-1
	10169029	10271674	TRIP12	GO:0006511	ubiquitin-dependent protein catabolic process	Biological Process	protein_coding	thyroid hormone receptor interactor 12 [Source:NCBI gene;Acc:424785]	-1
	10169029	10271674	TRIP12	GO:0006974	DNA damage response	Biological Process	protein_coding	thyroid hormone receptor interactor 12 [Source:NCBI gene;Acc:424785]	-1
	10169029	10271674	TRIP12	GO:0043161	proteasome-mediated ubiquitin-dependent protein catabolic process	Biological Process	protein_coding	thyroid hormone receptor interactor 12 [Source:NCBI gene;Acc:424785]	-1
	10169029	10271674	TRIP12	GO:0045995	regulation of embryonic development	Biological Process	protein_coding	thyroid hormone receptor interactor 12 [Source:NCBI gene;Acc:424785]	-1
	10169029	10271674	TRIP12	GO:2000779	regulation of double-strand break repair	Biological Process	protein_coding	thyroid hormone receptor interactor 12 [Source:NCBI gene;Acc:424785]	-1
	10169029	10271674	TRIP12	GO:0005654	nucleoplasm	Cellular Component	protein_coding	thyroid hormone receptor interactor 12 [Source:NCBI gene;Acc:424785]	-1
	10169029	10271674	TRIP12	GO:0016607	nuclear speck	Cellular Component	protein_coding	thyroid hormone receptor interactor 12 [Source:NCBI gene;Acc:424785]	-1
	10169029	10271674	TRIP12	GO:0008270	zinc ion binding	Molecular Function	protein_coding	thyroid hormone receptor interactor 12 [Source:NCBI gene;Acc:424785]	-1
	10169029	10271674	TRIP12	GO:0061630	ubiquitin protein ligase activity	Molecular Function	protein_coding	thyroid hormone receptor interactor 12 [Source:NCBI gene;Acc:424785]	-1
1	49285282	49390517	TCF20	GO:0006357	regulation of transcription by RNA polymerase II	Biological Process	protein_coding	transcription factor 20 [Source:NCBI gene;Acc:417980]	1
	49285282	49390517	TCF20	GO:0005634	nucleus	Cellular Component	protein_coding	transcription factor 20 [Source:NCBI gene;Acc:417980]	1
	49285282	49390517	TCF20	GO:0016604	nuclear body	Cellular Component	protein_coding	transcription factor 20 [Source:NCBI gene;Acc:417980]	1
	49285282	49390517	TCF20	GO:0046872	metal ion binding	Molecular Function	protein_coding	transcription factor 20 [Source:NCBI gene;Acc:417980]	1
1	145329072	145382220	TMTC4	GO:0007605	sensory perception of sound	Biological Process	protein_coding	transmembrane and tetratricopeptide repeat containing 4 [Source:NCBI gene;Acc:418772]	1
	145329072	145382220	TMTC4	GO:0030968	endoplasmic reticulum unfolded protein response	Biological Process	protein_coding	transmembrane and tetratricopeptide repeat containing 4 [Source:NCBI gene;Acc:418772]	1
	145329072	145382220	TMTC4	GO:0032470	positive regulation of endoplasmic reticulum calcium ion concentration	Biological Process	protein_coding	transmembrane and tetratricopeptide repeat containing 4 [Source:NCBI gene;Acc:418772]	1
	145329072	145382220	TMTC4	GO:0035269	protein O-linked mannosylation	Biological Process	protein_coding	transmembrane and tetratricopeptide repeat containing 4 [Source:NCBI gene;Acc:418772]	1
	145329072	145382220	TMTC4	GO:1905584	outer hair cell apoptotic process	Biological Process	protein_coding	transmembrane and tetratricopeptide repeat containing 4 [Source:NCBI gene;Acc:418772]	1
	145329072	145382220	TMTC4	GO:0005783	endoplasmic reticulum	Cellular Component	protein_coding	transmembrane and tetratricopeptide repeat containing 4 [Source:NCBI gene;Acc:418772]	1
	145329072	145382220	TMTC4	GO:0016020	membrane	Cellular Component	protein_coding	transmembrane and tetratricopeptide repeat containing 4 [Source:NCBI gene;Acc:418772]	1
	145329072	145382220	TMTC4	GO:0000030	mannosyltransferase activity	Molecular Function	protein_coding	transmembrane and tetratricopeptide repeat containing 4 [Source:NCBI gene;Acc:418772]	1
	145329072	145382220	TMTC4	GO:0004169	dolichyl-phosphate-mannose-protein mannosyltransferase activity	Molecular Function	protein_coding	transmembrane and tetratricopeptide repeat containing 4 [Source:NCBI gene;Acc:418772]	1
	145329072	145382220	TMTC4	GO:0005515	protein binding	Molecular Function	protein_coding	transmembrane and tetratricopeptide repeat containing 4 [Source:NCBI gene;Acc:418772]	1
	145329072	145382220	TMTC4	GO:0051117	ATPase binding	Molecular Function	protein_coding	transmembrane and tetratricopeptide repeat containing 4 [Source:NCBI gene;Acc:418772]	1
15	4562927	4746811	TMEM132B	GO:0016020	membrane	Cellular Component	protein_coding	transmembrane protein 132B [Source:NCBI gene;Acc:416810]	-1
17	2882867	2987652	TMEM268	GO:0016020	membrane	Cellular Component	protein_coding	transmembrane protein 268 [Source:NCBI gene;Acc:417248]	1
17	2970870	2989531	TNFSF8	GO:0006955	immune response	Biological Process	protein_coding	tumor necrosis factor superfamily member 8 [Source:NCBI gene;Acc:378930]	-1
	2970870	2989531	TNFSF8	GO:0043374	CD8-positive	Biological Process	protein_coding	tumor necrosis factor superfamily member 8 [Source:NCBI gene;Acc:378930]	-1
	2970870	2989531	TNFSF8	GO:0045944	positive regulation of transcription by RNA polymerase II	Biological Process	protein_coding	tumor necrosis factor superfamily member 8 [Source:NCBI gene;Acc:378930]	-1
	2970870	2989531	TNFSF8	GO:0050830	defense response to Gram-positive bacterium	Biological Process	protein_coding	tumor necrosis factor superfamily member 8 [Source:NCBI gene;Acc:378930]	-1
	2970870	2989531	TNFSF8	GO:0016020	membrane	Cellular Component	protein_coding	tumor necrosis factor superfamily member 8 [Source:NCBI gene;Acc:378930]	-1
	2970870	2989531	TNFSF8	GO:0005164	tumor necrosis factor receptor binding	Molecular Function	protein_coding	tumor necrosis factor superfamily member 8 [Source:NCBI gene;Acc:378930]	-1
7	5942946	5979718	TRAF3IP1	GO:0001738	morphogenesis of a polarized epithelium	Biological Process	protein_coding	TRAF3 interacting protein 1 [Source:NCBI gene;Acc:424029]	1
	5942946	5979718	TRAF3IP1	GO:0001822	kidney development	Biological Process	protein_coding	TRAF3 interacting protein 1 [Source:NCBI gene;Acc:424029]	1
	5942946	5979718	TRAF3IP1	GO:0030030	cell projection organization	Biological Process	protein_coding	TRAF3 interacting protein 1 [Source:NCBI gene;Acc:424029]	1
	5942946	5979718	TRAF3IP1	GO:0031333	negative regulation of protein-containing complex assembly	Biological Process	protein_coding	TRAF3 interacting protein 1 [Source:NCBI gene;Acc:424029]	1
	5942946	5979718	TRAF3IP1	GO:0032480	negative regulation of type I interferon production	Biological Process	protein_coding	TRAF3 interacting protein 1 [Source:NCBI gene;Acc:424029]	1
	5942946	5979718	TRAF3IP1	GO:0042073	intraciliary transport	Biological Process	protein_coding	TRAF3 interacting protein 1 [Source:NCBI gene;Acc:424029]	1
	5942946	5979718	TRAF3IP1	GO:0050687	negative regulation of defense response to virus	Biological Process	protein_coding	TRAF3 interacting protein 1 [Source:NCBI gene;Acc:424029]	1
	5942946	5979718	TRAF3IP1	GO:0060271	cilium assembly	Biological Process	protein_coding	TRAF3 interacting protein 1 [Source:NCBI gene;Acc:424029]	1
	5942946	5979718	TRAF3IP1	GO:0070507	regulation of microtubule cytoskeleton organization	Biological Process	protein_coding	TRAF3 interacting protein 1 [Source:NCBI gene;Acc:424029]	1
	5942946	5979718	TRAF3IP1	GO:0005737	cytoplasm	Cellular Component	protein_coding	TRAF3 interacting protein 1 [Source:NCBI gene;Acc:424029]	1
	5942946	5979718	TRAF3IP1	GO:0005813	centrosome	Cellular Component	protein_coding	TRAF3 interacting protein 1 [Source:NCBI gene;Acc:424029]	1
	5942946	5979718	TRAF3IP1	GO:0005856	cytoskeleton	Cellular Component	protein_coding	TRAF3 interacting protein 1 [Source:NCBI gene;Acc:424029]	1
	5942946	5979718	TRAF3IP1	GO:0005930	axoneme	Cellular Component	protein_coding	TRAF3 interacting protein 1 [Source:NCBI gene;Acc:424029]	1
	5942946	5979718	TRAF3IP1	GO:0030992	intraciliary transport particle B	Cellular Component	protein_coding	TRAF3 interacting protein 1 [Source:NCBI gene;Acc:424029]	1
	5942946	5979718	TRAF3IP1	GO:0035869	ciliary transition zone	Cellular Component	protein_coding	TRAF3 interacting protein 1 [Source:NCBI gene;Acc:424029]	1
	5942946	5979718	TRAF3IP1	GO:0036064	ciliary basal body	Cellular Component	protein_coding	TRAF3 interacting protein 1 [Source:NCBI gene;Acc:424029]	1
	5942946	5979718	TRAF3IP1	GO:0042995	cell projection	Cellular Component	protein_coding	TRAF3 interacting protein 1 [Source:NCBI gene;Acc:424029]	1
	5942946	5979718	TRAF3IP1	GO:0097542	ciliary tip	Cellular Component	protein_coding	TRAF3 interacting protein 1 [Source:NCBI gene;Acc:424029]	1
	5942946	5979718	TRAF3IP1	GO:0097546	ciliary base	Cellular Component	protein_coding	TRAF3 interacting protein 1 [Source:NCBI gene;Acc:424029]	1
	5942946	5979718	TRAF3IP1	GO:0008017	microtubule binding	Molecular Function	protein_coding	TRAF3 interacting protein 1 [Source:NCBI gene;Acc:424029]	1
4	58597982	58837212	UNC5C	GO:0006915	apoptotic process	Biological Process	protein_coding	unc-5 netrin receptor C [Source:NCBI gene;Acc:395101]	-1
	58597982	58837212	UNC5C	GO:0007411	axon guidance	Biological Process	protein_coding	unc-5 netrin receptor C [Source:NCBI gene;Acc:395101]	-1
	58597982	58837212	UNC5C	GO:0007420	brain development	Biological Process	protein_coding	unc-5 netrin receptor C [Source:NCBI gene;Acc:395101]	-1
	58597982	58837212	UNC5C	GO:0033564	anterior/posterior axon guidance	Biological Process	protein_coding	unc-5 netrin receptor C [Source:NCBI gene;Acc:395101]	-1
	58597982	58837212	UNC5C	GO:0035234	ectopic germ cell programmed cell death	Biological Process	protein_coding	unc-5 netrin receptor C [Source:NCBI gene;Acc:395101]	-1
	58597982	58837212	UNC5C	GO:0038007	netrin-activated signaling pathway	Biological Process	protein_coding	unc-5 netrin receptor C [Source:NCBI gene;Acc:395101]	-1
	58597982	58837212	UNC5C	GO:0043065	positive regulation of apoptotic process	Biological Process	protein_coding	unc-5 netrin receptor C [Source:NCBI gene;Acc:395101]	-1
	58597982	58837212	UNC5C	GO:0051094	positive regulation of developmental process	Biological Process	protein_coding	unc-5 netrin receptor C [Source:NCBI gene;Acc:395101]	-1
	58597982	58837212	UNC5C	GO:0061643	chemorepulsion of axon	Biological Process	protein_coding	unc-5 netrin receptor C [Source:NCBI gene;Acc:395101]	-1
	58597982	58837212	UNC5C	GO:1990791	dorsal root ganglion development	Biological Process	protein_coding	unc-5 netrin receptor C [Source:NCBI gene;Acc:395101]	-1
	58597982	58837212	UNC5C	GO:2000243	positive regulation of reproductive process	Biological Process	protein_coding	unc-5 netrin receptor C [Source:NCBI gene;Acc:395101]	-1
	58597982	58837212	UNC5C	GO:2001222	regulation of neuron migration	Biological Process	protein_coding	unc-5 netrin receptor C [Source:NCBI gene;Acc:395101]	-1
	58597982	58837212	UNC5C	GO:0005886	plasma membrane	Cellular Component	protein_coding	unc-5 netrin receptor C [Source:NCBI gene;Acc:395101]	-1
	58597982	58837212	UNC5C	GO:0009986	cell surface	Cellular Component	protein_coding	unc-5 netrin receptor C [Source:NCBI gene;Acc:395101]	-1
	58597982	58837212	UNC5C	GO:0016020	membrane	Cellular Component	protein_coding	unc-5 netrin receptor C [Source:NCBI gene;Acc:395101]	-1
	58597982	58837212	UNC5C	GO:0030027	lamellipodium	Cellular Component	protein_coding	unc-5 netrin receptor C [Source:NCBI gene;Acc:395101]	-1
	58597982	58837212	UNC5C	GO:0030175	filopodium	Cellular Component	protein_coding	unc-5 netrin receptor C [Source:NCBI gene;Acc:395101]	-1
	58597982	58837212	UNC5C	GO:0030425	dendrite	Cellular Component	protein_coding	unc-5 netrin receptor C [Source:NCBI gene;Acc:395101]	-1
	58597982	58837212	UNC5C	GO:0030426	growth cone	Cellular Component	protein_coding	unc-5 netrin receptor C [Source:NCBI gene;Acc:395101]	-1
	58597982	58837212	UNC5C	GO:0043025	neuronal cell body	Cellular Component	protein_coding	unc-5 netrin receptor C [Source:NCBI gene;Acc:395101]	-1
	58597982	58837212	UNC5C	GO:0045202	synapse	Cellular Component	protein_coding	unc-5 netrin receptor C [Source:NCBI gene;Acc:395101]	-1
	58597982	58837212	UNC5C	GO:0005042	netrin receptor activity	Molecular Function	protein_coding	unc-5 netrin receptor C [Source:NCBI gene;Acc:395101]	-1
	58597982	58837212	UNC5C	GO:0005043	netrin receptor activity involved in chemorepulsion	Molecular Function	protein_coding	unc-5 netrin receptor C [Source:NCBI gene;Acc:395101]	-1
	58597982	58837212	UNC5C	GO:0005515	protein binding	Molecular Function	protein_coding	unc-5 netrin receptor C [Source:NCBI gene;Acc:395101]	-1
	58597982	58837212	UNC5C	GO:0015631	tubulin binding	Molecular Function	protein_coding	unc-5 netrin receptor C [Source:NCBI gene;Acc:395101]	-1
	58597982	58837212	UNC5C	GO:0019901	protein kinase binding	Molecular Function	protein_coding	unc-5 netrin receptor C [Source:NCBI gene;Acc:395101]	-1
6	16242475	16296001	VCL	GO:0002009	morphogenesis of an epithelium	Biological Process	protein_coding	vinculin [Source:NCBI gene;Acc:396422]	-1
	16242475	16296001	VCL	GO:0007155	cell adhesion	Biological Process	protein_coding	vinculin [Source:NCBI gene;Acc:396422]	-1
	16242475	16296001	VCL	GO:0030032	lamellipodium assembly	Biological Process	protein_coding	vinculin [Source:NCBI gene;Acc:396422]	-1
	16242475	16296001	VCL	GO:0030334	regulation of cell migration	Biological Process	protein_coding	vinculin [Source:NCBI gene;Acc:396422]	-1
	16242475	16296001	VCL	GO:0034333	adherens junction assembly	Biological Process	protein_coding	vinculin [Source:NCBI gene;Acc:396422]	-1
	16242475	16296001	VCL	GO:0034394	protein localization to cell surface	Biological Process	protein_coding	vinculin [Source:NCBI gene;Acc:396422]	-1
	16242475	16296001	VCL	GO:0043297	apical junction assembly	Biological Process	protein_coding	vinculin [Source:NCBI gene;Acc:396422]	-1
	16242475	16296001	VCL	GO:0048675	axon extension	Biological Process	protein_coding	vinculin [Source:NCBI gene;Acc:396422]	-1
	16242475	16296001	VCL	GO:0051893	regulation of focal adhesion assembly	Biological Process	protein_coding	vinculin [Source:NCBI gene;Acc:396422]	-1
	16242475	16296001	VCL	GO:0090136	epithelial cell-cell adhesion	Biological Process	protein_coding	vinculin [Source:NCBI gene;Acc:396422]	-1
	16242475	16296001	VCL	GO:1903140	regulation of establishment of endothelial barrier	Biological Process	protein_coding	vinculin [Source:NCBI gene;Acc:396422]	-1
	16242475	16296001	VCL	GO:1904702	regulation of protein localization to adherens junction	Biological Process	protein_coding	vinculin [Source:NCBI gene;Acc:396422]	-1
	16242475	16296001	VCL	GO:0001725	stress fiber	Cellular Component	protein_coding	vinculin [Source:NCBI gene;Acc:396422]	-1
	16242475	16296001	VCL	GO:0002102	podosome	Cellular Component	protein_coding	vinculin [Source:NCBI gene;Acc:396422]	-1
	16242475	16296001	VCL	GO:0005737	cytoplasm	Cellular Component	protein_coding	vinculin [Source:NCBI gene;Acc:396422]	-1
	16242475	16296001	VCL	GO:0005743	mitochondrial inner membrane	Cellular Component	protein_coding	vinculin [Source:NCBI gene;Acc:396422]	-1
	16242475	16296001	VCL	GO:0005856	cytoskeleton	Cellular Component	protein_coding	vinculin [Source:NCBI gene;Acc:396422]	-1
	16242475	16296001	VCL	GO:0005886	plasma membrane	Cellular Component	protein_coding	vinculin [Source:NCBI gene;Acc:396422]	-1
	16242475	16296001	VCL	GO:0005903	brush border	Cellular Component	protein_coding	vinculin [Source:NCBI gene;Acc:396422]	-1
	16242475	16296001	VCL	GO:0005911	cell-cell junction	Cellular Component	protein_coding	vinculin [Source:NCBI gene;Acc:396422]	-1
	16242475	16296001	VCL	GO:0005912	adherens junction	Cellular Component	protein_coding	vinculin [Source:NCBI gene;Acc:396422]	-1
	16242475	16296001	VCL	GO:0005915	zonula adherens	Cellular Component	protein_coding	vinculin [Source:NCBI gene;Acc:396422]	-1
	16242475	16296001	VCL	GO:0005916	fascia adherens	Cellular Component	protein_coding	vinculin [Source:NCBI gene;Acc:396422]	-1
	16242475	16296001	VCL	GO:0005925	focal adhesion	Cellular Component	protein_coding	vinculin [Source:NCBI gene;Acc:396422]	-1
	16242475	16296001	VCL	GO:0005927	muscle tendon junction	Cellular Component	protein_coding	vinculin [Source:NCBI gene;Acc:396422]	-1
	16242475	16296001	VCL	GO:0015629	actin cytoskeleton	Cellular Component	protein_coding	vinculin [Source:NCBI gene;Acc:396422]	-1
	16242475	16296001	VCL	GO:0030018	Z disc	Cellular Component	protein_coding	vinculin [Source:NCBI gene;Acc:396422]	-1
	16242475	16296001	VCL	GO:0031594	neuromuscular junction	Cellular Component	protein_coding	vinculin [Source:NCBI gene;Acc:396422]	-1
	16242475	16296001	VCL	GO:0032991	protein-containing complex	Cellular Component	protein_coding	vinculin [Source:NCBI gene;Acc:396422]	-1
	16242475	16296001	VCL	GO:0042383	sarcolemma	Cellular Component	protein_coding	vinculin [Source:NCBI gene;Acc:396422]	-1
	16242475	16296001	VCL	GO:0042995	cell projection	Cellular Component	protein_coding	vinculin [Source:NCBI gene;Acc:396422]	-1
	16242475	16296001	VCL	GO:0043034	costamere	Cellular Component	protein_coding	vinculin [Source:NCBI gene;Acc:396422]	-1
	16242475	16296001	VCL	GO:0044291	cell-cell contact zone	Cellular Component	protein_coding	vinculin [Source:NCBI gene;Acc:396422]	-1
	16242475	16296001	VCL	GO:0061826	podosome ring	Cellular Component	protein_coding	vinculin [Source:NCBI gene;Acc:396422]	-1
	16242475	16296001	VCL	GO:0090636	outer dense plaque of desmosome	Cellular Component	protein_coding	vinculin [Source:NCBI gene;Acc:396422]	-1
	16242475	16296001	VCL	GO:0090637	inner dense plaque of desmosome	Cellular Component	protein_coding	vinculin [Source:NCBI gene;Acc:396422]	-1
	16242475	16296001	VCL	GO:0098723	skeletal muscle myofibril	Cellular Component	protein_coding	vinculin [Source:NCBI gene;Acc:396422]	-1
	16242475	16296001	VCL	GO:1990357	terminal web	Cellular Component	protein_coding	vinculin [Source:NCBI gene;Acc:396422]	-1
	16242475	16296001	VCL	GO:0002162	dystroglycan binding	Molecular Function	protein_coding	vinculin [Source:NCBI gene;Acc:396422]	-1
	16242475	16296001	VCL	GO:0005198	structural molecule activity	Molecular Function	protein_coding	vinculin [Source:NCBI gene;Acc:396422]	-1
	16242475	16296001	VCL	GO:0008013	beta-catenin binding	Molecular Function	protein_coding	vinculin [Source:NCBI gene;Acc:396422]	-1
	16242475	16296001	VCL	GO:0017166	vinculin binding	Molecular Function	protein_coding	vinculin [Source:NCBI gene;Acc:396422]	-1
	16242475	16296001	VCL	GO:0031625	ubiquitin protein ligase binding	Molecular Function	protein_coding	vinculin [Source:NCBI gene;Acc:396422]	-1
	16242475	16296001	VCL	GO:0042803	protein homodimerization activity	Molecular Function	protein_coding	vinculin [Source:NCBI gene;Acc:396422]	-1
	16242475	16296001	VCL	GO:0045294	alpha-catenin binding	Molecular Function	protein_coding	vinculin [Source:NCBI gene;Acc:396422]	-1
	16242475	16296001	VCL	GO:0045296	cadherin binding	Molecular Function	protein_coding	vinculin [Source:NCBI gene;Acc:396422]	-1
	16242475	16296001	VCL	GO:0051015	actin filament binding	Molecular Function	protein_coding	vinculin [Source:NCBI gene;Acc:396422]	-1
	16242475	16296001	VCL	GO:0051371	muscle alpha-actinin binding	Molecular Function	protein_coding	vinculin [Source:NCBI gene;Acc:396422]	-1
	16242475	16296001	VCL	GO:0051393	alpha-actinin binding	Molecular Function	protein_coding	vinculin [Source:NCBI gene;Acc:396422]	-1
	16242475	16296001	VCL	GO:0097110	scaffold protein binding	Molecular Function	protein_coding	vinculin [Source:NCBI gene;Acc:396422]	-1
5	38034850	38053777	VSX2	GO:0006355	regulation of DNA-templated transcription	Biological Process	protein_coding	visual system homeobox 2 [Source:NCBI gene;Acc:395536]	1
	38034850	38053777	VSX2	GO:0006357	regulation of transcription by RNA polymerase II	Biological Process	protein_coding	visual system homeobox 2 [Source:NCBI gene;Acc:395536]	1
	38034850	38053777	VSX2	GO:0007601	visual perception	Biological Process	protein_coding	visual system homeobox 2 [Source:NCBI gene;Acc:395536]	1
	38034850	38053777	VSX2	GO:0005634	nucleus	Cellular Component	protein_coding	visual system homeobox 2 [Source:NCBI gene;Acc:395536]	1
	38034850	38053777	VSX2	GO:0000976	transcription cis-regulatory region binding	Molecular Function	protein_coding	visual system homeobox 2 [Source:NCBI gene;Acc:395536]	1
	38034850	38053777	VSX2	GO:0000977	RNA polymerase II transcription regulatory region sequence-specific DNA binding	Molecular Function	protein_coding	visual system homeobox 2 [Source:NCBI gene;Acc:395536]	1
	38034850	38053777	VSX2	GO:0000981	DNA-binding transcription factor activity	Molecular Function	protein_coding	visual system homeobox 2 [Source:NCBI gene;Acc:395536]	1
	38034850	38053777	VSX2	GO:0001227	DNA-binding transcription repressor activity	Molecular Function	protein_coding	visual system homeobox 2 [Source:NCBI gene;Acc:395536]	1
	38034850	38053777	VSX2	GO:1990837	sequence-specific double-stranded DNA binding	Molecular Function	protein_coding	visual system homeobox 2 [Source:NCBI gene;Acc:395536]	1
14	8412741	8686419	XYLT1	GO:0015012	heparan sulfate proteoglycan biosynthetic process	Biological Process	protein_coding	xylosyltransferase 1 [Source:NCBI gene;Acc:414781]	1
	8412741	8686419	XYLT1	GO:0030166	proteoglycan biosynthetic process	Biological Process	protein_coding	xylosyltransferase 1 [Source:NCBI gene;Acc:414781]	1
	8412741	8686419	XYLT1	GO:0030206	chondroitin sulfate biosynthetic process	Biological Process	protein_coding	xylosyltransferase 1 [Source:NCBI gene;Acc:414781]	1
	8412741	8686419	XYLT1	GO:0050650	chondroitin sulfate proteoglycan biosynthetic process	Biological Process	protein_coding	xylosyltransferase 1 [Source:NCBI gene;Acc:414781]	1
	8412741	8686419	XYLT1	GO:0000139	Golgi membrane	Cellular Component	protein_coding	xylosyltransferase 1 [Source:NCBI gene;Acc:414781]	1
	8412741	8686419	XYLT1	GO:0005615	extracellular space	Cellular Component	protein_coding	xylosyltransferase 1 [Source:NCBI gene;Acc:414781]	1
	8412741	8686419	XYLT1	GO:0016020	membrane	Cellular Component	protein_coding	xylosyltransferase 1 [Source:NCBI gene;Acc:414781]	1
	8412741	8686419	XYLT1	GO:0030158	protein xylosyltransferase activity	Molecular Function	protein_coding	xylosyltransferase 1 [Source:NCBI gene;Acc:414781]	1
	8412741	8686419	XYLT1	GO:0046872	metal ion binding	Molecular Function	protein_coding	xylosyltransferase 1 [Source:NCBI gene;Acc:414781]	1
1	36454512	36492133	ZFC3H1	GO:0006396	RNA processing	Biological Process	protein_coding	zinc finger C3H1-type containing [Source:NCBI gene;Acc:417855]	-1
	36454512	36492133	ZFC3H1	GO:0000178	exosome (RNase complex)	Cellular Component	protein_coding	zinc finger C3H1-type containing [Source:NCBI gene;Acc:417855]	-1
	36454512	36492133	ZFC3H1	GO:0005634	nucleus	Cellular Component	protein_coding	zinc finger C3H1-type containing [Source:NCBI gene;Acc:417855]	-1
	36454512	36492133	ZFC3H1	GO:0005515	protein binding	Molecular Function	protein_coding	zinc finger C3H1-type containing [Source:NCBI gene;Acc:417855]	-1

## Sheet: Annotation_clustering
Annotation Cluster 1	Enrichment Score: 2.7797069137273187
Category	Term	Count	%	PValue	Genes	List Total	Pop Hits	Pop Total	Fold Enrichment	Bonferroni	Benjamini	FDR
INTERPRO	IPR035892:C2_domain_sf	8	7.76699	9.024e-05	INPP4A, SMURF2, HECW2, PLCL1, WWC3, PLCE1, SYTL5, TNS1	103	181	17526	7.52068	0.044809	0.0458419	0.0458419
INTERPRO	IPR000008:C2_dom	7	6.79612	0.000195314	INPP4A, SMURF2, HECW2, PLCL1, WWC3, PLCE1, SYTL5	103	144	17526	8.27144	0.094465	0.0496098	0.0496098
UP_SEQ_FEATURE	DOMAIN:C2	6	5.82524	0.00153422	INPP4A, SMURF2, HECW2, PLCL1, WWC3, PLCE1	100	138	16290	7.08261	0.31457	0.188709	0.184107
INTERPRO	IPR036020:WW_dom_sf	4	3.8835	0.00242285	MAGI1, SMURF2, HECW2, WWC3	103	46	17526	14.7961	0.708379	0.390677	0.390677
INTERPRO	IPR001202:WW_dom	4	3.8835	0.0030762	MAGI1, SMURF2, HECW2, WWC3	103	50	17526	13.6124	0.790937	0.390677	0.390677
UP_SEQ_FEATURE	DOMAIN:WW	4	3.8835	0.0030888	MAGI1, SMURF2, HECW2, WWC3	100	48	16290	13.575	0.532811	0.188766	0.184162
SMART	SM00456:WW	4	3.8835	0.00595582	MAGI1, SMURF2, HECW2, WWC3	68	50	9036	10.6306	0.439789	0.332497	0.325641
SMART	SM00239:C2	5	4.85437	0.0156045	SMURF2, HECW2, PLCL1, PLCE1, SYTL5	68	130	9036	5.11086	0.782504	0.350811	0.343577
Annotation Cluster 2	Enrichment Score: 2.1346868524720817
Category	Term	Count	%	PValue	Genes	List Total	Pop Hits	Pop Total	Fold Enrichment	Bonferroni	Benjamini	FDR
UP_KW_CELLULAR_COMPONENT	KW-0770~Synapse	7	6.79612	0.00226405	C4, ARHGEF9, DSCAM, GRID1, GABRA5, UNC5C, GABRG3	67	211	10286	5.09316	0.0507965	0.052073	0.052073
GOTERM_CC_DIRECT	GO:0045202~synapse	8	7.76699	0.0041346	C4, GNAZ, DSCAM, GABRA5, GPC1, EXOC4, UNC5C, GABRG3	98	340	16328	3.92029	0.480361	0.326634	0.326634
GOTERM_CC_DIRECT	GO:0030425~dendrite	5	4.85437	0.0421328	C4, GNAZ, DSCAM, GABRA5, UNC5C	98	220	16328	3.78664	0.998888	1	1
Annotation Cluster 3	Enrichment Score: 1.5320137790780186
Category	Term	Count	%	PValue	Genes	List Total	Pop Hits	Pop Total	Fold Enrichment	Bonferroni	Benjamini	FDR
UP_SEQ_FEATURE	DOMAIN:EGF-like 2	3	2.91262	0.00364617	TENM1, NRXN1, CNTNAP5	100	15	16290	32.58	0.592859	0.188766	0.184162
UP_SEQ_FEATURE	DOMAIN:EGF-like 1	3	2.91262	0.00525036	TENM1, NRXN1, CNTNAP5	100	18	16290	27.15	0.7261	0.198057	0.193226
UP_SEQ_FEATURE	TOPO_DOM:Extracellular	7	6.79612	0.00618891	TENM1, PTPRU, DSCAM, NRXN1, UNC5C, IL17RD, CNTNAP5	100	271	16290	4.20775	0.782858	0.198057	0.193226
UP_SEQ_FEATURE	TOPO_DOM:Cytoplasmic	8	7.76699	0.00724598	TENM1, PTPRU, DSCAM, NRXN1, UNC5C, IL17RD, HS6ST1, CNTNAP5	100	369	16290	3.53171	0.832873	0.198057	0.193226
UP_SEQ_FEATURE	DOMAIN:EGF-like	4	3.8835	0.137251	TENM1, NRXN1, LTBP2, CNTNAP5	100	211	16290	3.08815	1	1	0.979592
SMART	SM00181:EGF	4	3.8835	0.155788	TENM1, NRXN1, LTBP2, CNTNAP5	68	184	9036	2.88875	1	1	0.989583
INTERPRO	IPR000742:EGF-like_dom	4	3.8835	0.167104	TENM1, NRXN1, LTBP2, CNTNAP5	103	242	17526	2.81248	1	1	1
UP_KW_DOMAIN	KW-0245~EGF-like domain	3	2.91262	0.180765	TENM1, NRXN1, CNTNAP5	68	110	9534	3.8238	0.966275	0.649839	0.649839
Annotation Cluster 4	Enrichment Score: 1.529764979728935
Category	Term	Count	%	PValue	Genes	List Total	Pop Hits	Pop Total	Fold Enrichment	Bonferroni	Benjamini	FDR
INTERPRO	IPR035983:Hect_E3_ubiquitin_ligase	3	2.91262	0.0114887	SMURF2, HECW2, TRIP12	103	28	17526	18.2309	0.997177	0.648472	0.648472
INTERPRO	IPR000569:HECT_dom	3	2.91262	0.0114887	SMURF2, HECW2, TRIP12	103	28	17526	18.2309	0.997177	0.648472	0.648472
UP_SEQ_FEATURE	DOMAIN:HECT	3	2.91262	0.0124702	SMURF2, HECW2, TRIP12	100	28	16290	17.4536	0.95436	0.27888	0.272078
SMART	SM00119:HECTc	3	2.91262	0.018083	SMURF2, HECW2, TRIP12	68	28	9036	14.2374	0.829685	0.350811	0.343577
GOTERM_CC_DIRECT	GO:0016607~nuclear speck	6	5.82524	0.0274832	TENM1, DDX5, SMURF2, TRIP12, RBBP6, THOC7	98	285	16328	3.50763	0.987761	1	1
UP_SEQ_FEATURE	ACT_SITE:Glycyl thioester intermediate	3	2.91262	0.0384447	SMURF2, HECW2, TRIP12	100	51	16290	9.58235	0.999935	0.591088	0.576671
GOTERM_BP_DIRECT	GO:0006511~ubiquitin-dependent protein catabolic process	4	3.8835	0.0755308	SMURF2, HECW2, TRIP12, RBBP6	93	155	14514	4.02747	1	1	1
GOTERM_MF_DIRECT	GO:0061630~ubiquitin protein ligase activity	4	3.8835	0.243313	SMURF2, HECW2, TRIP12, RBBP6	89	287	14805	2.31844	1	1	1
Annotation Cluster 5	Enrichment Score: 1.4384048176180348
Category	Term	Count	%	PValue	Genes	List Total	Pop Hits	Pop Total	Fold Enrichment	Bonferroni	Benjamini	FDR
UP_KW_PTM	KW-0325~Glycoprotein	23	22.3301	0.00176116	PTPRT, TENM1, PTPRU, DSCAM, GRID1, LUM, GABRA5, NRXN1, XYLT1, UNC5C, LTBP2, ANO4, CHRDL2, IL17RD, HS6ST1, GABRG3, GPNMB, ADGRA1, GPC1, ADAMTS18, MDGA2, NPTX2, RHBG	32	1582	3638	1.65285	0.0260942	0.0281786	0.0281786
UP_SEQ_FEATURE	CARBOHYD:N-linked (GlcNAc...) asparagine	9	8.73786	0.0119106	TENM1, PTPRU, DSCAM, LUM, NRXN1, GPC1, UNC5C, IL17RD, HS6ST1	100	506	16290	2.89743	0.947534	0.27888	0.272078
UP_KW_PTM	KW-1015~Disulfide bond	16	15.534	0.12071	PTPRT, TENM1, PTPRU, DSCAM, GRID1, LUM, GABRA5, NRXN1, XYLT1, UNC5C, TACR1, GABRG3, C4, ADGRA1, GPC1, CNTNAP5	32	1333	3638	1.36459	0.854794	0.855101	0.855101
UP_KW_DOMAIN	KW-0732~Signal	22	21.3592	0.696476	PTPRT, PTPRU, DSCAM, GRID1, LUM, GABRA5, NRXN1, TMEM132B, UNC5C, LTBP2, IL17RD, GABRG3, C4, GPNMB, ADGRA1, HLCS, GPC1, ADAMTS18, MDGA2, NPTX2, CNTNAP5, TIMP4	68	3205	9534	0.962412	1	1	1
Annotation Cluster 6	Enrichment Score: 1.4372881573923133
Category	Term	Count	%	PValue	Genes	List Total	Pop Hits	Pop Total	Fold Enrichment	Bonferroni	Benjamini	FDR
INTERPRO	IPR003595:Tyr_Pase_cat	4	3.8835	0.00590214	PTPRT, PTPRU, PTPN13, TNS1	103	63	17526	10.8035	0.950569	0.475596	0.475596
SMART	SM00404:PTPc_motif	4	3.8835	0.0112711	PTPRT, PTPRU, PTPN13, TNS1	68	63	9036	8.43697	0.666965	0.350811	0.343577
INTERPRO	IPR000242:PTP_cat	3	2.91262	0.020578	PTPRT, PTPRU, PTPN13	103	38	17526	13.4333	0.999974	1	1
INTERPRO	IPR029021:Prot-tyrosine_phosphatase-like	4	3.8835	0.0239772	PTPRT, PTPRU, PTPN13, TNS1	103	106	17526	6.42096	0.999996	1	1
SMART	SM00194:PTPc	3	2.91262	0.0305323	PTPRT, PTPRU, PTPN13	68	37	9036	10.7742	0.950599	0.493606	0.483429
GOTERM_MF_DIRECT	GO:0004725~protein tyrosine phosphatase activity	3	2.91262	0.0540115	PTPRT, PTPRU, PTPN13	89	63	14805	7.92135	0.99998	1	1
UP_SEQ_FEATURE	DOMAIN:Tyrosine-protein phosphatase	3	2.91262	0.0833796	PTPRT, PTPRU, PTPN13	100	79	16290	6.18608	1	1	0.979592
INTERPRO	IPR000387:Tyr_Pase_dom	3	2.91262	0.0913085	PTPRT, PTPRU, PTPN13	103	87	17526	5.86743	1	1	1
UP_SEQ_FEATURE	DOMAIN:Tyrosine specific protein phosphatases	3	2.91262	0.0981885	PTPRT, PTPRU, PTPN13	100	87	16290	5.61724	1	1	0.979592
UP_KW_MOLECULAR_FUNCTION	KW-0904~Protein phosphatase	3	2.91262	0.104728	PTPRT, PTPRU, TNS1	47	85	7095	5.32791	0.983315	1	1
Annotation Cluster 7	Enrichment Score: 1.2646703974646973
Category	Term	Count	%	PValue	Genes	List Total	Pop Hits	Pop Total	Fold Enrichment	Bonferroni	Benjamini	FDR
UP_KW_BIOLOGICAL_PROCESS	KW-0442~Lipid degradation	3	2.91262	0.0298683	PCCA, PLCL1, PLCE1	34	44	5334	10.6965	0.572181	0.418156	0.418156
UP_KW_BIOLOGICAL_PROCESS	KW-0443~Lipid metabolism	6	5.82524	0.0586042	INPP4A, CPT1A, PCCA, PLCL1, PLCE1, DGKI	34	345	5334	2.72839	0.815658	0.546972	0.546972
GOTERM_BP_DIRECT	GO:0016042~lipid catabolic process	3	2.91262	0.0691729	PCCA, PLCL1, PLCE1	93	68	14514	6.8852	1	1	1
GOTERM_BP_DIRECT	GO:0006629~lipid metabolic process	4	3.8835	0.0721512	PCCA, PLCL1, PLCE1, DGKI	93	152	14514	4.10696	1	1	1
Annotation Cluster 8	Enrichment Score: 1.022693504142562
Category	Term	Count	%	PValue	Genes	List Total	Pop Hits	Pop Total	Fold Enrichment	Bonferroni	Benjamini	FDR
UP_KW_CELLULAR_COMPONENT	KW-0770~Synapse	7	6.79612	0.00226405	C4, ARHGEF9, DSCAM, GRID1, GABRA5, UNC5C, GABRG3	67	211	10286	5.09316	0.0507965	0.052073	0.052073
GOTERM_MF_DIRECT	GO:1904315~transmitter-gated monoatomic ion channel activity involved in regulation of postsynaptic membrane potential	3	2.91262	0.0163662	GRID1, GABRA5, GABRG3	89	33	14805	15.1226	0.959958	1	1
GOTERM_CC_DIRECT	GO:0045211~postsynaptic membrane	3	2.91262	0.202187	GRID1, GABRA5, GABRG3	98	140	16328	3.57026	1	1	1
UP_KW_MOLECULAR_FUNCTION	KW-0407~Ion channel	4	3.8835	0.26516	GRID1, GABRA5, KCNJ15, GABRG3	47	276	7095	2.18779	0.999989	1	1
KEGG_PATHWAY	gga04080:Neuroactive ligand-receptor interaction	4	3.8835	0.447948	GRID1, GABRA5, TACR1, GABRG3	40	350	5567	1.59057	1	1	1
UP_KW_BIOLOGICAL_PROCESS	KW-0813~Transport	7	6.79612	0.821328	GRID1, GABRA5, KCNJ15, ATG4C, EXOC4, GABRG3, RHBG	34	1252	5334	0.877138	1	1	1
Annotation Cluster 9	Enrichment Score: 0.9148714085193005
Category	Term	Count	%	PValue	Genes	List Total	Pop Hits	Pop Total	Fold Enrichment	Bonferroni	Benjamini	FDR
INTERPRO	IPR013320:ConA-like_dom_sf	6	5.82524	0.00474038	PTPRT, PTPRU, NRXN1, NPTX2, MDGA2, CNTNAP5	103	187	17526	5.45953	0.910529	0.475596	0.475596
INTERPRO	IPR000998:MAM_dom	3	2.91262	0.00655349	PTPRT, PTPRU, MDGA2	103	21	17526	24.3079	0.964568	0.475596	0.475596
SMART	SM00137:MAM	3	2.91262	0.0068556	PTPRT, PTPRU, MDGA2	68	17	9036	23.4498	0.486899	0.332497	0.325641
UP_SEQ_FEATURE	DOMAIN:MAM	3	2.91262	0.00712154	PTPRT, PTPRU, MDGA2	100	21	16290	23.2714	0.82764	0.198057	0.193226
INTERPRO	IPR013098:Ig_I-set	4	3.8835	0.0410522	ADGRA1, DSCAM, UNC5C, MDGA2	103	131	17526	5.19558	1	1	1
UP_SEQ_FEATURE	DOMAIN:Fibronectin type-III	4	3.8835	0.114391	PTPRT, PTPRU, DSCAM, MDGA2	100	194	16290	3.35876	1	1	0.979592
INTERPRO	IPR003961:FN3_dom	4	3.8835	0.116216	PTPRT, PTPRU, DSCAM, MDGA2	103	204	17526	3.33638	1	1	1
INTERPRO	IPR036116:FN3_sf	4	3.8835	0.118728	PTPRT, PTPRU, DSCAM, MDGA2	103	206	17526	3.30399	1	1	1
UP_KW_DOMAIN	KW-0393~Immunoglobulin domain	6	5.82524	0.124937	PTPRT, PTPRU, ADGRA1, DSCAM, UNC5C, MDGA2	68	377	9534	2.23139	0.896565	0.649839	0.649839
INTERPRO	IPR013783:Ig-like_fold	9	8.73786	0.179661	PTPRT, C4, PTPRU, ADGRA1, GPNMB, DSCAM, HYDIN, UNC5C, MDGA2	103	938	17526	1.63262	1	1	1
INTERPRO	IPR007110:Ig-like_dom	6	5.82524	0.291265	PTPRT, PTPRU, ADGRA1, DSCAM, UNC5C, MDGA2	103	618	17526	1.65199	1	1	1
GOTERM_BP_DIRECT	GO:0007156~homophilic cell adhesion via plasma membrane adhesion molecules	3	2.91262	0.304717	PTPRT, DSCAM, MDGA2	93	175	14514	2.67539	1	1	1
UP_SEQ_FEATURE	DOMAIN:Ig-like	6	5.82524	0.306874	PTPRT, PTPRU, ADGRA1, DSCAM, UNC5C, MDGA2	100	605	16290	1.61554	1	1	0.979592
SMART	SM00060:FN3	3	2.91262	0.322352	PTPRT, PTPRU, DSCAM	68	156	9036	2.55543	1	1	0.989583
INTERPRO	IPR003599:Ig_sub	5	4.85437	0.329568	PTPRU, ADGRA1, DSCAM, UNC5C, MDGA2	103	498	17526	1.70839	1	1	1
INTERPRO	IPR036179:Ig-like_dom_sf	6	5.82524	0.371935	PTPRT, PTPRU, ADGRA1, DSCAM, UNC5C, MDGA2	103	688	17526	1.48391	1	1	1
INTERPRO	IPR003598:Ig_sub2	3	2.91262	0.387903	DSCAM, UNC5C, MDGA2	103	230	17526	2.21942	1	1	1
UP_KW_CELLULAR_COMPONENT	KW-1003~Cell membrane	10	9.70874	0.401655	TENM1, PTPRU, DSCAM, GABRA5, GPC1, UNC5C, MDGA2, GABRG3, RHBG, VCL	67	1241	10286	1.23709	0.999993	1	1
SMART	SM00409:IG	5	4.85437	0.508909	PTPRU, ADGRA1, DSCAM, UNC5C, MDGA2	68	498	9036	1.33416	1	1	0.989583
SMART	SM00408:IGc2	3	2.91262	0.512044	DSCAM, UNC5C, MDGA2	68	230	9036	1.73325	1	1	0.989583
UP_KW_MOLECULAR_FUNCTION	KW-0675~Receptor	8	7.76699	0.636344	PTPRT, PTPRU, ADGRA1, GRID1, GABRA5, UNC5C, TACR1, IL17RD	47	1152	7095	1.04832	1	1	1
Annotation Cluster 10	Enrichment Score: 0.8147459334620503
Category	Term	Count	%	PValue	Genes	List Total	Pop Hits	Pop Total	Fold Enrichment	Bonferroni	Benjamini	FDR
INTERPRO	IPR036028:SH3-like_dom_sf	4	3.8835	0.108805	ARHGEF9, CACNB4, SH3KBP1, NOXA1	103	198	17526	3.43748	1	1	1
UP_SEQ_FEATURE	DOMAIN:SH3	4	3.8835	0.110521	ARHGEF9, CACNB4, SH3KBP1, NOXA1	100	191	16290	3.41152	1	1	0.979592
INTERPRO	IPR001452:SH3_domain	4	3.8835	0.113724	ARHGEF9, CACNB4, SH3KBP1, NOXA1	103	202	17526	3.36941	1	1	1
SMART	SM00326:SH3	3	2.91262	0.402782	ARHGEF9, SH3KBP1, NOXA1	68	186	9036	2.14326	1	1	0.989583
Annotation Cluster 11	Enrichment Score: 0.7909241524571383
Category	Term	Count	%	PValue	Genes	List Total	Pop Hits	Pop Total	Fold Enrichment	Bonferroni	Benjamini	FDR
GOTERM_CC_DIRECT	GO:0005856~cytoskeleton	6	5.82524	0.0651377	TENM1, TRAF3IP1, KRT23, PTPN13, VCL, TNS1	98	363	16328	2.75392	0.999976	1	1
UP_KW_CELLULAR_COMPONENT	KW-0206~Cytoskeleton	7	6.79612	0.105653	DNAH12, TENM1, TRAF3IP1, SPECC1L, PTPN13, VCL, TNS1	67	507	10286	2.11964	0.923328	0.607506	0.607506
UP_KW_CELLULAR_COMPONENT	KW-0963~Cytoplasm	12	11.6505	0.615904	GOLGA3, DNAH12, TENM1, TRAF3IP1, SPECC1L, HYDIN, ARHGEF3, ATG4C, COPS8, PTPN13, VCL, TNS1	67	1793	10286	1.02748	1	1	1
Annotation Cluster 12	Enrichment Score: 0.644495491689686
Category	Term	Count	%	PValue	Genes	List Total	Pop Hits	Pop Total	Fold Enrichment	Bonferroni	Benjamini	FDR
INTERPRO	IPR001478:PDZ	3	2.91262	0.206649	MAGI1, PTPN13, PARD3B	103	145	17526	3.52046	1	1	1
UP_SEQ_FEATURE	DOMAIN:PDZ	3	2.91262	0.211393	MAGI1, PTPN13, PARD3B	100	141	16290	3.46596	1	1	0.979592
INTERPRO	IPR036034:PDZ_sf	3	2.91262	0.217302	MAGI1, PTPN13, PARD3B	103	150	17526	3.40311	1	1	1
SMART	SM00228:PDZ	3	2.91262	0.278375	MAGI1, PTPN13, PARD3B	68	140	9036	2.84748	1	1	0.989583
Annotation Cluster 13	Enrichment Score: 0.4994849330307301
Category	Term	Count	%	PValue	Genes	List Total	Pop Hits	Pop Total	Fold Enrichment	Bonferroni	Benjamini	FDR
UP_KW_DOMAIN	KW-0809~Transit peptide	4	3.8835	0.140723	PCCA, MRPL38, OGDHL, COX10	68	185	9534	3.03148	0.924097	0.649839	0.649839
GOTERM_CC_DIRECT	GO:0005759~mitochondrial matrix	3	2.91262	0.259092	PCCA, OGDHL, COX10	98	166	16328	3.01106	1	1	1
GOTERM_CC_DIRECT	GO:0005739~mitochondrion	4	3.8835	0.870411	CPT1A, PCCA, OGDHL, COX10	98	818	16328	0.81473	1	1	1
Annotation Cluster 14	Enrichment Score: 0.45865362124632786
Category	Term	Count	%	PValue	Genes	List Total	Pop Hits	Pop Total	Fold Enrichment	Bonferroni	Benjamini	FDR
UP_KW_BIOLOGICAL_PROCESS	KW-0132~Cell division	3	2.91262	0.258066	SPECC1L, MAD1L1, PARD3B	34	159	5334	2.96004	0.999765	1	1
GOTERM_BP_DIRECT	GO:0051301~cell division	3	2.91262	0.330377	SPECC1L, MAD1L1, PARD3B	93	186	14514	2.51717	1	1	1
UP_KW_BIOLOGICAL_PROCESS	KW-0131~Cell cycle	3	2.91262	0.493511	SPECC1L, MAD1L1, PARD3B	34	265	5334	1.77603	1	1	1
Annotation Cluster 15	Enrichment Score: 0.42111037455951916
Category	Term	Count	%	PValue	Genes	List Total	Pop Hits	Pop Total	Fold Enrichment	Bonferroni	Benjamini	FDR
INTERPRO	IPR011993:PH-like_dom_sf	5	4.85437	0.233777	ARHGEF9, PLCL1, ARHGEF3, PTPN13, TNS1	103	424	17526	2.00655	1	1	1
INTERPRO	IPR001849:PH_domain	3	2.91262	0.430541	ARHGEF9, PLCL1, ARHGEF3	103	251	17526	2.03373	1	1	1
SMART	SM00233:PH	3	2.91262	0.541816	ARHGEF9, PLCL1, ARHGEF3	68	243	9036	1.64052	1	1	0.989583
Annotation Cluster 16	Enrichment Score: 0.3716621083941501
Category	Term	Count	%	PValue	Genes	List Total	Pop Hits	Pop Total	Fold Enrichment	Bonferroni	Benjamini	FDR
GOTERM_MF_DIRECT	GO:0046872~metal ion binding	14	13.5922	0.146974	GNAZ, NRXN1, PRDM5, XYLT1, ADCY2, TCF20, SYTL5, PIKFYVE, PCCA, ADAMTS18, ERCC5, DGKI, TIMP4, TNS1	89	1591	14805	1.46378	1	1	1
UP_KW_LIGAND	KW-0479~Metal-binding	12	11.6505	0.703483	GNAZ, PIKFYVE, TYW5, NRXN1, PRDM5, XYLT1, ERCC5, TCF20, RBBP6, SYTL5, DGKI, TNS1	26	2199	4643	0.974499	1	1	1
UP_KW_LIGAND	KW-0862~Zinc	9	8.73786	0.7422	NPEPPS, PIKFYVE, ADAMTS18, PRDM5, TCF20, RBBP6, DGKI, TIMP4, TNS1	26	1688	4643	0.952128	1	1	1
Annotation Cluster 17	Enrichment Score: 0.3275561649240431
Category	Term	Count	%	PValue	Genes	List Total	Pop Hits	Pop Total	Fold Enrichment	Bonferroni	Benjamini	FDR
GOTERM_CC_DIRECT	GO:0031012~extracellular matrix	3	2.91262	0.252486	ADAMTS18, LTBP2, TIMP4	98	163	16328	3.06648	1	1	1
UP_KW_CELLULAR_COMPONENT	KW-0272~Extracellular matrix	3	2.91262	0.295579	LUM, ADAMTS18, LTBP2	67	169	10286	2.72525	0.999684	1	1
GOTERM_CC_DIRECT	GO:0005576~extracellular region	7	6.79612	0.555001	C4, LUM, GPC1, ADAMTS18, LTBP2, CHRDL2, TIMP4	98	1005	16328	1.16048	1	1	1
UP_KW_CELLULAR_COMPONENT	KW-0964~Secreted	7	6.79612	0.588075	C4, LUM, GPC1, ADAMTS18, LTBP2, CHRDL2, TIMP4	67	959	10286	1.1206	1	1	1
GOTERM_CC_DIRECT	GO:0005615~extracellular space	4	3.8835	0.945325	C4, LUM, XYLT1, TIMP4	98	1015	16328	0.6566	1	1	1
Annotation Cluster 18	Enrichment Score: 0.14674253525318032
Category	Term	Count	%	PValue	Genes	List Total	Pop Hits	Pop Total	Fold Enrichment	Bonferroni	Benjamini	FDR
UP_KW_CELLULAR_COMPONENT	KW-0472~Membrane	37	35.9223	0.569935	PTPRT, TENM1, PTPRU, NRXN1, XYLT1, ADCY2, HS6ST1, TMTC4, TMEM268, GPNMB, ADGRA1, GPC1, CSMD2, RHBG, COX10, MAGI1, SUN1, CPT1A, DSCAM, GRID1, GABRA5, TMEM132B, KCNJ15, UNC5C, TACR1, SYTL5, ANO4, IL17RD, GABRG3, INPP4A, EXT2, RFT1, ARHGEF3, TNFSF8, MDGA2, VCL, CNTNAP5	67	5641	10286	1.00697	1	1	1
GOTERM_CC_DIRECT	GO:0016020~membrane	24	23.301	0.591444	MAGI1, PTPRT, TENM1, PTPRU, CPT1A, DSCAM, NRXN1, TMEM132B, COBL, XYLT1, UNC5C, SYTL5, IL17RD, HS6ST1, TMTC4, INPP4A, EXT2, TMEM268, GPNMB, ADGRA1, ARHGEF3, TNFSF8, MDGA2, CNTNAP5	98	3965	16328	1.0085	1	1	1
UP_SEQ_FEATURE	TRANSMEM:Helical	28	27.1845	0.635018	TENM1, PTPRU, NRXN1, TMTC4, TMEM268, GPNMB, ADGRA1, CSMD2, RHBG, COX10, SUN1, CPT1A, DSCAM, GRID1, GABRA5, TMEM132B, KCNJ15, UNC5C, TACR1, ANO4, IL17RD, GABRG3, INPP4A, EXT2, RFT1, ARHGEF3, TNFSF8, CNTNAP5	100	4625	16290	0.986205	1	1	0.979592
UP_KW_DOMAIN	KW-1133~Transmembrane helix	18	17.4757	0.903927	PTPRT, TENM1, PTPRU, SUN1, DSCAM, NRXN1, UNC5C, IL17RD, HS6ST1, TMTC4, INPP4A, EXT2, TMEM268, GPNMB, ARHGEF3, TNFSF8, CSMD2, CNTNAP5	68	3047	9534	0.828259	1	1	1
UP_KW_DOMAIN	KW-0812~Transmembrane	23	22.3301	0.954177	PTPRT, TENM1, PTPRU, SUN1, CPT1A, DSCAM, NRXN1, TMEM132B, UNC5C, IL17RD, HS6ST1, TMTC4, INPP4A, EXT2, TMEM268, GPNMB, ADGRA1, ARHGEF3, TNFSF8, CSMD2, RHBG, CNTNAP5, COX10	68	4017	9534	0.802772	1	1	1
Annotation Cluster 19	Enrichment Score: 0.11095633539116581
Category	Term	Count	%	PValue	Genes	List Total	Pop Hits	Pop Total	Fold Enrichment	Bonferroni	Benjamini	FDR
UP_KW_BIOLOGICAL_PROCESS	KW-0805~Transcription regulation	6	5.82524	0.720966	TENM1, DDX5, PRDM5, WWC3, PAX3, VSX2	34	946	5334	0.995025	1	1	1
UP_KW_BIOLOGICAL_PROCESS	KW-0804~Transcription	6	5.82524	0.751462	TENM1, DDX5, PRDM5, WWC3, PAX3, VSX2	34	980	5334	0.960504	1	1	1
GOTERM_BP_DIRECT	GO:0006357~regulation of transcription by RNA polymerase II	5	4.85437	0.857648	PRDM5, PAX3, TCF20, TOX, VSX2	93	945	14514	0.825738	1	1	1
